# Supplementary material for: Relationship between serum uric acid levels and periodontitis—A cross-sectional study
Source: PLoS One. 2024 Sep 27;19(9):e0310243. doi: 10.1371/journal.pone.0310243 (PMC11432880; doi:10.1371/journal.pone.0310243)
Supplement: S1 File — (XLS) [file pone.0310243.s001.xls]

SEQN	ALQ101	BPQ020	BPQ080	DMDEDUC2	A.PERIODONTITIS	DMDHRGND	DMDHRAGE	DMDHREDU	BMXBMI	NEW.DIQ.CATG	HYPERLIPIDEMIA	OHQ870	SMQ040	RIDRETH1	INDFMPIR	SLQ060	INDFMPIR.CS	BMXBMI.CS	DMDHREDU.NEW	OHQ870.NEW	INDFMPIR.CS1	LBXSUA	INDFMPIR.CS2	DMDHRAGE.Q4	LBXSUA.Q4	HYPERURICEMIA	MCQ160N	B.PERIODONTITIS	ZV.STAT.ANY	ALQ1	ALQ2
73558	1	1	1	3	1	1	54	1	28.6	1	0	4	1	3	1.78	2	1	0	1	2	1	4.7	1	2	1	0	2	1	1	2	2
73559	1	1	1	3	0	1	72	2	28.9	1	0	1	2	3	4.51	2	2	0	2	1	2	5.7	2	3	2	0	2	0	1	0	0
73561	1	1	2	3	0	1	78	2	19.7	0	0	7	0	3	5	2	2	0	2	3	2	4.2	2	3	0	0	2	0	1	0	0
73562	1	1	1	1	1	1	56	2	41.7	0	0	7	2	1	4.79	1	2	1	2	3	2	9.1	2	2	3	1	1	1	1	0	0
73564	2	1	2	3	0	2	61	2	35.7	0	0	0	0	3	5	1	2	1	2	0	2	5.1	2	2	1	0	2	0	1	1	2
73566	1	2	2	3	1	2	56	1	26.5	0	1	5	1	3	0.48	2	0	0	1	2	0	3.5	0	2	0	0	1	1	1	2	2
73574	2	2	2	3	0	2	33	2	22.8	0	0	7	0	5	2.1	2	1	0	2	3	1	2.7	1	0	0	0	2	0	1	0	0
73577	1	2	2	1	1	2	32	1	28.9	0	0	0	2	1	0.29	2	0	0	1	0	0	6.1	0	0	2	1	2	1	1	0	0
73580	1	2	2	3	0	2	38	1	35.9	0	1	0	0	4	NA	2	NA	1	1	0	NA	4.3	NA	0	0	0	2	0	1	0	0
73581	2	2	1	3	0	1	50	2	23.6	0	0	7	0	5	5	2	2	0	2	3	2	5.3	2	1	2	0	2	0	1	0	0
73589	1	2	2	3	0	1	35	1	26.2	0	0	3	0	3	1.74	2	1	0	1	2	1	6.8	1	0	3	0	2	0	0	0	0
73595	1	2	2	2	1	1	58	2	31.2	1	0	0	2	2	3.09	2	1	1	2	0	2	3.5	2	2	0	0	2	1	1	0	0
73596	1	1	2	3	0	1	59	2	38.3	0	0	0	2	5	5	2	2	1	2	0	2	5.1	2	2	1	0	2	0	0	0	0
73600	1	1	2	3	1	1	37	1	36.8	0	0	0	1	4	0.63	2	0	1	1	0	0	7.9	0	0	3	1	2	1	1	0	0
73603	2	2	1	3	0	2	27	2	34.9	1	0	0	0	5	3.77	2	2	1	2	0	2	6	2	0	2	0	2	0	1	0	0
73604	1	2	1	3	0	1	68	2	24.2	0	0	7	1	3	2.44	1	1	0	2	3	1	4.7	1	3	1	0	2	0	1	0	0
73610	1	2	2	3	0	1	43	2	28.9	0	0	3	0	3	2.03	2	1	0	2	2	1	8.6	1	1	3	1	2	0	1	2	2
73613	1	1	2	3	0	2	60	0	39.1	0	0	0	0	4	5	2	2	1	0	0	2	6.6	2	2	3	1	2	0	1	2	1
73616	1	2	1	3	0	2	62	2	24	0	0	7	2	3	5	2	2	0	2	3	2	4	2	2	0	0	2	0	1	2	1
73618	1	2	1	3	0	1	52	1	32.7	0	1	7	0	3	NA	1	NA	1	1	3	NA	4.4	NA	2	1	0	2	0	1	2	1
73619	1	2	2	1	0	2	36	1	27.3	0	0	0	2	1	0.84	2	0	0	1	0	0	4.7	0	0	1	0	2	0	1	0	0
73622	1	2	1	3	1	1	72	2	28.9	0	0	0	0	3	5	2	2	0	2	0	2	7.3	2	3	3	1	2	1	1	2	1
73623	2	2	1	3	0	2	32	1	26.3	0	0	7	0	3	3.27	1	1	0	1	3	2	5.7	2	0	2	0	2	0	1	0	0
73624	2	1	2	3	0	2	52	2	28.3	0	1	0	0	3	0.47	2	0	0	2	0	0	2.9	0	2	0	0	2	0	0	0	0
73628	1	1	2	3	1	1	80	2	23.6	0	0	7	2	3	3	2	1	0	2	3	2	9.5	2	3	3	1	1	1	1	2	2
73631	1	1	2	3	1	2	56	0	39.1	0	0	0	1	4	0.71	2	0	1	0	0	0	6	0	2	2	0	2	1	1	2	2
73633	2	1	2	3	0	2	43	2	30.5	0	1	0	0	3	3.56	2	2	1	2	0	2	5.3	2	1	2	0	2	0	0	0	0
73638	1	1	1	3	1	2	63	2	24.8	1	0	7	1	5	2.18	2	1	0	2	3	1	5	1	2	1	0	2	1	1	0	0
73641	9	1	2	3	1	2	64	2	19.3	0	0	2	1	3	0.77	2	0	0	2	1	0	7.8	0	3	3	1	2	1	0	NA	2
73643	1	1	1	3	1	1	62	2	25.8	1	0	0	2	5	0	2	0	0	2	0	0	4.7	0	2	1	0	2	1	1	0	0
73645	1	1	1	3	1	1	55	2	29.2	1	0	7	2	3	5	2	2	0	2	3	2	5.9	2	2	2	0	2	1	1	0	0
73654	2	1	2	3	0	2	57	2	36.2	0	0	0	0	3	1	2	0	1	2	0	0	5.8	0	2	2	0	2	0	1	0	0
73655	1	1	1	3	1	1	44	1	31.2	0	1	4	0	4	1.79	2	1	1	1	2	1	5.7	1	1	2	0	2	1	1	1	2
73656	1	2	1	3	1	1	54	2	28	0	0	3	0	3	4.25	2	2	0	2	2	2	6.3	2	2	3	0	1	1	1	2	1
73660	1	2	1	3	1	2	44	2	24.7	0	0	6	2	5	1.82	2	1	0	2	3	1	6.6	1	1	3	1	1	1	1	2	1
73668	1	2	2	3	0	2	30	2	32.3	0	0	1	0	3	1.43	2	1	1	2	1	1	6	1	0	2	0	2	0	0	0	0
73670	2	2	2	1	0	2	71	0	34.8	0	1	0	0	1	0.87	2	0	1	0	0	0	5.5	0	3	2	0	2	0	0	0	0
73671	9	2	2	3	1	1	49	0	21.3	0	1	0	0	4	0.86	2	0	0	0	0	0	7.4	0	1	3	1	2	1	1	NA	2
73672	1	1	1	3	0	1	73	2	27	0	1	7	2	3	5	2	2	0	2	3	2	7.1	2	3	3	1	2	0	1	2	2
73673	1	2	2	3	0	1	45	2	19.3	0	0	7	0	3	5	2	2	0	2	3	2	6.3	2	1	3	0	2	0	1	2	1
73674	1	2	2	3	0	1	46	2	21.5	0	0	7	0	3	NA	2	NA	0	2	3	NA	4.4	NA	1	1	0	2	0	1	2	1
73676	1	2	2	3	0	2	38	2	37.6	0	1	0	1	3	2.73	2	1	1	2	0	1	8.8	1	0	3	1	2	0	1	2	2
73677	2	1	1	3	0	1	71	2	36.4	0	0	6	0	4	5	1	2	1	2	3	2	6.7	2	3	3	0	2	0	1	0	0
73678	1	2	1	3	0	1	51	0	33.7	0	1	7	2	3	1.02	2	0	1	0	3	0	7	0	2	3	1	2	0	0	0	0
73684	1	2	1	3	0	1	64	2	24.8	1	0	2	0	5	5	2	2	0	2	1	2	7.4	2	3	3	1	2	0	1	0	0
73688	1	2	1	3	1	2	68	2	33.6	0	0	7	2	3	4.45	2	2	1	2	3	2	4.5	2	3	1	0	2	1	1	0	0
73690	2	1	2	3	1	1	78	0	21.4	0	1	7	0	3	3.09	2	1	0	0	3	2	5.3	2	3	2	0	2	1	0	0	0
73692	1	2	1	2	1	2	64	2	23.8	1	0	0	0	2	1.61	2	1	0	2	0	1	6.5	1	3	3	1	2	1	1	0	0
73693	1	2	1	3	0	2	78	0	35.2	1	0	7	2	3	0.78	2	0	1	0	3	0	7.2	0	3	3	1	2	0	1	0	0
73694	2	1	1	3	0	1	72	2	26.8	1	0	2	0	3	4.51	2	2	0	2	1	2	5.2	2	3	1	0	2	0	1	0	0
73701	1	2	1	3	0	1	47	2	24.6	0	0	0	2	5	4.19	2	2	0	2	0	2	6.9	2	1	3	0	2	0	1	0	0
73702	1	1	2	3	1	1	52	2	46.2	0	0	0	1	3	3.81	1	2	1	2	0	2	4.9	2	2	1	0	2	1	1	0	0
73703	2	1	2	2	1	1	44	2	26.1	0	0	7	0	2	NA	2	NA	0	2	3	NA	3.8	NA	1	0	0	2	1	0	0	0
73706	1	1	2	3	1	2	62	2	30.8	1	0	0	1	3	1.44	1	1	1	2	0	1	5.3	1	2	2	0	2	0	1	1	1
73707	1	2	2	3	1	1	45	1	32.2	0	0	7	0	4	0	2	0	1	1	3	0	5.1	0	1	1	0	2	1	1	2	1
73708	1	1	1	1	1	1	46	2	25.9	1	0	7	2	1	5	2	2	0	2	3	2	3.4	2	1	0	0	2	1	1	2	1
73709	9	1	1	3	0	2	57	2	30.9	0	0	7	0	4	2	2	1	1	2	3	1	8.4	1	2	3	1	1	0	0	NA	NA
73715	1	2	2	3	0	2	38	2	34.6	1	0	3	0	3	3.07	2	1	1	2	2	2	6.1	2	0	2	1	2	0	1	2	1
73718	1	1	1	3	1	1	53	2	26.5	0	0	7	1	4	1.02	2	0	0	2	3	0	6.3	0	2	3	0	2	1	1	0	0
73720	1	1	1	3	0	2	46	2	40.9	1	1	7	0	4	3.03	1	1	1	2	3	2	5.5	2	1	2	0	2	0	1	0	0
73723	1	1	1	3	0	1	77	2	33.4	1	0	0	0	3	5	1	2	1	2	0	2	3.6	2	3	0	0	1	0	0	0	0
73726	1	2	1	1	1	2	33	1	23.6	0	0	7	0	1	1.34	2	1	0	1	3	0	3.9	0	0	0	0	2	1	1	0	0
73729	1	2	1	3	1	2	47	2	36.2	0	0	3	2	3	2.59	2	1	1	2	2	1	7.4	1	1	3	1	2	1	0	0	0
73732	1	1	2	3	1	1	80	1	22.5	0	0	0	0	3	3.18	2	1	0	1	0	2	6.1	2	3	2	0	2	1	0	2	2
73736	2	2	2	3	0	1	55	2	30.5	0	0	4	0	4	NA	2	NA	1	2	2	NA	6	NA	2	2	0	2	0	1	0	0
73739	1	2	2	3	0	1	46	2	27.5	0	0	7	2	3	1.47	2	1	0	2	3	1	3.9	1	1	0	0	2	0	1	2	2
73741	2	1	1	1	0	1	54	0	33.4	0	0	7	0	1	NA	2	NA	1	0	3	NA	3.7	NA	2	0	0	2	0	1	0	0
73747	2	2	2	2	0	1	80	0	30.1	1	1	0	0	2	5	2	2	1	0	0	2	7.2	2	3	3	1	2	0	0	0	0
73751	1	2	2	3	1	2	61	1	30.5	0	0	0	1	3	0.64	2	0	1	1	0	0	5.8	0	2	2	0	2	1	0	0	0
73756	1	2	2	3	0	1	56	2	25.6	0	0	5	2	3	NA	2	NA	0	2	2	NA	4.7	NA	2	1	0	2	0	1	0	0
73763	2	2	2	2	0	2	31	2	39.7	0	0	7	1	2	0.06	2	0	1	2	3	0	4	0	0	0	0	2	0	0	0	0
73765	1	2	2	1	1	1	54	2	22.2	0	1	7	1	1	0.64	2	0	0	2	3	0	4.9	0	2	1	0	2	1	1	1	2
73766	1	1	1	3	1	2	75	2	36	1	0	6	2	3	1.75	2	1	1	2	3	1	7	1	3	3	1	2	1	1	0	0
73767	2	2	2	3	0	2	35	2	19	0	1	3	0	5	4.61	2	2	0	2	2	2	4.1	2	0	0	0	2	0	1	0	0
73770	1	1	2	3	0	1	60	2	40.3	0	0	3	0	3	4.77	2	2	1	2	2	2	5.4	2	2	2	0	2	0	1	0	0
73773	1	2	2	1	1	1	57	2	23.4	0	0	7	0	1	4.17	2	2	0	2	3	2	4.5	2	2	1	0	2	1	1	0	0
73778	2	1	1	1	1	1	62	2	52.3	1	0	7	2	1	2.08	1	1	1	2	3	1	3.7	1	2	0	0	2	1	1	0	0
73780	1	1	2	3	1	1	78	2	24.1	0	0	0	0	3	NA	2	NA	0	2	0	NA	3.2	NA	3	0	0	2	1	1	2	1
73781	1	2	1	3	0	1	50	2	30.2	0	0	0	0	3	NA	1	NA	1	2	0	NA	5.8	NA	1	2	0	2	0	1	2	2
73782	1	1	2	3	0	1	68	1	23.2	0	0	4	2	3	1.08	2	0	0	1	2	0	6.3	0	3	3	0	2	0	1	0	0
73795	1	2	2	3	0	2	45	1	29.9	0	0	0	2	3	5	2	2	0	1	0	2	5.4	2	1	2	0	2	0	1	0	0
73801	1	2	2	2	0	2	46	1	23	0	1	5	0	2	4.67	2	2	0	1	2	2	4.2	2	1	0	0	2	0	1	0	0
73804	1	2	1	1	0	1	55	0	30.8	1	0	0	2	1	0.87	2	0	1	0	0	0	6.4	0	2	3	0	2	0	1	0	0
73805	9	2	1	3	0	2	48	0	49.9	0	0	0	1	3	0.55	2	0	1	0	0	0	6.4	0	1	3	1	2	0	0	0	0
73806	1	1	1	3	1	1	63	1	32.2	0	1	3	2	4	5	2	2	1	1	2	2	6.8	2	2	3	0	2	1	1	0	0
73807	9	2	1	3	0	2	50	1	27.8	0	0	2	0	3	5	2	2	0	1	1	2	4.9	2	1	1	0	2	0	1	0	0
73808	2	1	2	3	0	2	56	1	33.5	0	0	1	0	3	2.58	1	1	1	1	1	1	6.4	1	2	3	1	2	0	1	0	0
73809	1	2	1	3	1	2	52	2	25.6	0	0	3	1	3	1.33	2	1	0	2	2	0	7.4	0	2	3	1	2	1	0	2	2
73810	1	2	1	2	0	2	45	2	26.9	0	0	1	0	2	2.25	2	1	0	2	1	1	5	1	1	1	0	2	0	1	2	1
73813	2	2	2	3	1	1	37	2	26.3	0	1	2	0	3	2.22	2	1	0	2	1	1	4.1	1	0	0	0	2	0	0	0	0
73816	1	1	1	2	1	1	64	1	27.8	1	1	0	2	2	1.54	2	1	0	1	0	1	5.6	1	3	2	0	2	1	1	1	1
73820	1	1	1	3	0	2	52	2	28.6	0	0	2	0	3	3.2	2	1	0	2	1	2	7.1	2	2	3	1	2	0	1	1	1
73823	2	2	2	3	1	2	33	2	21.7	0	0	3	0	4	2.03	2	1	0	2	2	1	4.2	1	0	0	0	2	1	1	0	0
73833	1	2	2	3	0	2	34	2	18.5	0	0	3	0	5	5	2	2	0	2	2	2	4.3	2	0	0	0	2	0	1	1	1
73839	1	2	2	3	1	1	68	2	35.4	1	0	0	0	3	2.53	1	1	1	2	0	1	5	1	3	1	0	2	1	0	0	0
73842	1	2	1	1	1	1	53	0	30.4	0	0	0	0	1	1.2	2	0	1	0	0	0	5.1	0	2	1	0	2	1	1	2	2
73843	1	2	1	3	1	2	43	1	28.3	0	0	7	0	5	1.25	2	0	0	1	3	0	5.8	0	1	2	0	2	1	1	1	1
73845	2	1	1	3	0	2	70	1	39.1	0	0	7	0	3	1.65	2	1	1	1	3	1	5.4	1	3	2	0	1	0	1	0	0
73847	1	2	2	3	1	2	38	1	29.6	0	1	0	2	3	1.13	2	0	0	1	0	0	5.8	0	0	2	0	2	1	1	0	0
73848	1	1	1	3	1	2	65	2	41.1	0	0	4	2	3	1.03	2	0	1	2	2	0	3.9	0	3	0	0	2	1	1	2	2
73850	1	2	2	3	0	2	25	1	22.8	0	0	7	1	3	0.67	2	0	0	1	3	0	4.5	0	0	1	0	2	0	0	0	0
73852	1	2	1	1	0	1	66	0	30.5	0	0	7	0	1	1.63	2	1	1	0	3	1	5.1	1	3	1	0	2	0	1	2	1
73855	1	1	9	3	0	2	38	2	58.6	1	0	0	1	3	0.28	1	0	1	2	0	0	6.3	0	0	3	1	2	0	1	1	2
73858	1	2	2	3	1	1	52	1	26.6	1	0	2	2	4	1.14	2	0	0	1	1	0	4.6	0	2	1	0	2	1	1	0	0
73859	1	2	2	3	0	2	54	1	31.5	0	0	2	1	4	3.81	2	2	1	1	1	2	7.5	2	2	3	1	2	0	1	2	2
73860	1	2	2	3	1	1	53	0	22.6	0	1	0	1	4	2.18	2	1	0	0	0	1	4	1	2	0	0	2	1	1	2	2
73864	2	2	2	3	0	1	70	2	31.5	0	1	4	0	3	1.21	1	0	1	2	2	0	4	0	3	0	0	1	0	0	0	0
73865	1	2	2	3	1	1	48	1	20.9	0	1	0	1	3	1.04	2	0	0	1	0	0	4.8	0	1	1	0	2	1	1	2	2
73866	1	1	2	2	0	1	47	2	50.9	1	0	3	2	2	4.67	2	2	1	2	2	2	8.1	2	1	3	1	2	0	0	0	0
73868	2	2	2	3	0	1	70	2	28.2	0	0	0	0	5	1.21	2	0	0	2	0	0	6.6	0	3	3	0	2	0	1	0	0
73870	1	2	1	3	0	1	38	2	30.3	0	0	7	0	3	5	2	2	1	2	3	2	7.6	2	0	3	1	2	0	1	0	0
73872	2	1	1	3	1	1	69	0	28.1	0	0	2	0	5	NA	2	NA	0	0	1	NA	7.8	NA	3	3	1	2	1	0	NA	NA
73873	2	2	2	3	0	1	80	1	26.1	0	0	0	2	5	2.26	2	1	0	1	0	1	6.6	1	3	3	0	2	0	1	0	0
73875	2	2	2	2	0	2	46	2	28.2	0	0	7	2	2	1.65	2	1	0	2	3	1	6.5	1	1	3	1	9	0	1	0	0
73878	1	1	2	3	0	2	45	0	25.4	0	0	4	0	4	2.58	2	1	0	0	2	1	3.2	1	1	0	0	2	0	1	0	0
73880	1	1	2	3	1	2	52	2	41.6	1	0	7	1	3	2.13	2	1	1	2	3	1	5.7	1	2	2	0	2	1	0	0	0
73884	1	2	2	1	1	2	43	2	30.7	0	1	2	0	1	3.82	2	2	1	2	1	2	6.5	2	1	3	1	2	1	1	0	0
73886	1	1	1	2	1	2	64	2	31.2	0	1	7	0	2	5	2	2	1	2	3	2	4	2	3	0	0	2	1	1	1	1
73888	2	1	1	3	0	1	56	2	33	1	0	1	0	3	5	2	2	1	2	1	2	5.7	2	2	2	0	1	0	1	0	0
73899	1	1	2	3	0	1	57	2	42.3	1	0	7	0	4	5	1	2	1	2	3	2	12.4	2	2	3	1	1	0	1	0	0
73900	1	1	2	3	0	1	66	2	26.6	0	0	3	2	3	5	2	2	0	2	2	2	8.1	2	3	3	1	1	0	1	2	1
73901	1	2	2	3	0	1	54	2	24.7	0	0	7	0	3	5	2	2	0	2	3	2	5.6	2	2	2	0	2	0	1	0	0
73906	1	2	2	1	1	2	34	0	28.9	0	0	2	0	1	0.44	2	0	0	0	1	0	4.3	0	0	0	0	2	1	0	0	0
73908	1	2	1	3	1	1	67	1	29.9	0	0	0	1	3	3.22	2	1	0	1	0	2	6.8	2	3	3	0	1	1	1	0	0
73910	2	2	2	3	0	1	51	2	22.2	0	1	7	0	5	5	2	2	0	2	3	2	5.8	2	2	2	0	2	0	0	NA	NA
73914	1	2	2	3	1	2	52	2	24.8	1	0	3	1	5	NA	1	NA	0	2	2	NA	3	NA	2	0	0	2	1	1	2	2
73918	1	2	2	3	1	2	29	0	23.2	0	1	0	1	4	0.76	2	0	0	0	0	0	4	0	0	0	0	2	1	1	0	0
73922	1	1	1	3	1	1	75	1	42.7	0	1	7	0	3	1.37	2	1	1	1	3	1	5.3	1	3	2	0	2	1	1	0	0
73924	1	2	2	3	0	1	36	1	24.9	0	0	3	2	3	NA	2	NA	0	1	2	NA	4.3	NA	0	0	0	2	0	1	1	1
73925	1	1	1	2	1	2	63	0	28.7	1	0	0	2	2	0.83	1	0	0	0	0	0	5.5	0	2	2	0	2	1	1	0	0
73926	2	2	2	1	1	2	68	0	30.9	0	0	7	0	1	3.33	2	1	1	0	3	2	8.5	2	3	3	1	2	1	1	0	0
73930	1	1	1	3	1	2	70	2	34.4	0	0	5	0	4	5	1	2	1	2	2	2	4.4	2	3	1	0	2	1	1	0	0
73931	2	2	2	1	1	2	37	0	32	0	0	7	0	1	0.56	2	0	1	0	3	0	2.8	0	0	0	0	2	1	1	0	0
73932	1	2	2	3	0	1	30	1	26.4	0	0	0	1	3	0.51	2	0	0	1	0	0	5.1	0	0	1	0	2	0	1	0	0
73934	1	1	1	3	1	2	24	2	29.7	0	0	3	0	4	1.42	2	1	0	2	2	1	6.5	1	0	3	1	2	1	1	2	1
73935	1	2	2	2	0	1	63	2	24.2	0	1	7	1	2	NA	2	NA	0	2	3	NA	4.9	NA	2	1	0	2	0	1	0	0
73937	2	2	2	1	1	1	44	0	22.4	0	1	7	0	1	0.89	2	0	0	0	3	0	4.3	0	1	0	0	2	1	0	NA	NA
73949	1	1	1	1	0	1	48	1	32	0	0	1	2	1	0.73	2	0	1	1	1	0	3.8	0	1	0	0	2	0	1	2	2
73955	1	2	2	3	0	1	46	2	29	0	0	2	0	4	5	2	2	0	2	1	2	4.7	2	1	1	0	2	0	1	2	2
73962	1	2	2	3	1	2	45	1	31.9	0	0	0	2	4	1.37	2	1	1	1	0	1	11.1	1	1	3	1	1	1	1	2	1
73964	1	1	2	3	1	1	45	2	29.9	0	0	7	0	4	5	1	2	0	2	3	2	7.4	2	1	3	1	2	1	1	0	0
73974	1	2	1	1	0	2	36	1	31.2	0	1	2	0	1	3.45	2	1	1	1	1	2	6.5	2	0	3	1	2	0	1	2	2
73977	2	2	2	3	0	1	59	2	24.5	0	0	2	2	5	5	2	2	0	2	1	2	5.1	2	2	1	0	2	0	0	0	0
73979	1	1	1	3	0	2	61	1	25.9	0	0	7	0	3	5	2	2	0	1	3	2	5.4	2	2	2	0	2	0	1	2	1
73980	2	2	2	2	1	2	32	1	22	0	0	0	2	2	NA	2	NA	0	1	0	NA	6.3	NA	0	3	1	2	1	1	0	0
73981	1	2	2	3	0	1	75	2	28	0	0	4	0	5	1.43	2	1	0	2	2	1	5.3	1	3	2	0	2	0	1	2	2
73985	2	1	2	2	1	2	43	0	38.4	1	0	4	0	2	2.78	1	1	1	0	2	1	3.9	1	1	0	0	2	1	1	0	0
73990	2	2	1	3	0	1	54	2	25.5	0	0	3	0	5	5	2	2	0	2	2	2	4	2	2	0	0	2	0	1	0	0
73993	1	2	2	3	0	2	80	2	26.7	0	0	7	1	3	0.64	2	0	0	2	3	0	5.2	0	3	1	0	2	0	1	0	0
73994	1	2	2	3	0	1	36	1	26.8	0	0	5	2	5	2.15	2	1	0	1	2	1	4.7	1	0	1	0	2	0	0	0	0
73995	1	2	2	3	1	2	40	2	23.5	0	0	7	0	5	3.07	2	1	0	2	3	2	4.3	2	1	0	0	2	1	1	0	0
73998	1	2	2	3	0	2	58	1	28	0	0	2	0	4	1.68	2	1	0	1	1	1	2.8	1	2	0	0	2	0	1	0	0
73999	1	2	1	3	0	2	63	2	26.2	0	0	0	0	3	5	2	2	0	2	0	2	5.9	2	2	2	0	2	0	1	2	2
74001	1	1	1	3	1	1	48	2	42.4	1	0	7	1	4	0.86	2	0	1	2	3	0	6.8	0	1	3	0	2	1	1	0	0
74002	1	2	2	3	1	2	63	2	39	0	1	3	2	4	4.04	2	2	1	2	2	2	6.3	2	2	3	1	2	1	1	0	0
74003	2	1	2	3	1	2	68	1	35	1	0	7	2	4	0.77	2	0	1	1	3	0	8.3	0	3	3	1	1	1	1	0	0
74004	9	2	2	3	0	2	31	2	31.2	0	0	7	0	4	2.15	2	1	1	2	3	1	4.4	1	0	1	0	2	0	0	NA	NA
74006	2	1	1	3	0	2	29	0	35.7	0	0	6	1	4	1.61	2	1	1	0	3	1	5.2	1	0	1	0	2	0	0	0	0
74011	1	1	1	3	1	1	55	2	29.6	1	0	4	0	4	5	1	2	0	2	2	2	6.2	2	2	2	0	1	1	1	0	0
74012	2	1	9	1	1	2	32	1	30.4	1	0	0	0	1	1.27	2	0	1	1	0	0	5	0	0	1	0	2	1	0	0	0
74013	1	2	2	3	0	1	56	1	23.1	0	0	0	2	3	5	2	2	0	1	0	2	4.2	2	2	0	0	2	0	1	1	1
74022	2	2	2	1	0	2	66	0	30.8	0	0	5	1	1	0.35	2	0	1	0	2	0	4.1	0	3	0	0	2	0	0	0	0
74025	1	2	2	3	0	2	44	2	27.7	0	0	0	1	3	1.63	2	1	0	2	0	1	3.9	1	1	0	0	2	0	1	0	0
74027	1	2	2	3	0	1	42	0	20.5	0	0	2	0	4	2.19	2	1	0	0	1	1	4.3	1	1	0	0	2	0	0	2	2
74028	2	1	2	3	0	1	60	1	20.8	1	0	0	0	4	1.05	2	0	0	1	0	0	6.6	0	2	3	0	2	0	1	0	0
74033	1	1	1	3	1	1	80	2	24.2	1	0	7	0	3	5	2	2	0	2	3	2	5.5	2	3	2	0	1	1	1	0	0
74038	2	1	1	3	0	2	43	0	38.4	0	0	3	0	4	0.13	2	0	1	0	2	0	4.9	0	1	1	0	2	0	1	1	1
74041	1	2	2	1	0	1	60	1	27.4	1	0	4	2	1	NA	2	NA	0	1	2	NA	5.5	NA	2	2	0	2	0	1	0	0
74044	1	1	2	3	1	1	73	1	18	0	0	0	1	3	0.86	2	0	0	1	0	0	5.9	0	3	2	0	1	1	1	2	2
74045	1	2	2	1	1	2	49	0	42.7	0	1	0	0	1	2.86	2	1	1	0	0	1	6.7	1	1	3	1	2	1	0	0	0
74046	1	2	2	3	0	1	45	2	23.7	0	0	7	2	3	5	2	2	0	2	3	2	3.5	2	1	0	0	2	0	1	0	0
74047	1	2	2	1	1	2	40	0	26.4	0	1	2	0	1	0.67	2	0	0	0	1	0	5.3	0	1	2	0	2	1	1	0	0
74048	2	1	1	3	0	1	80	1	26.4	0	0	2	2	3	1.78	2	1	0	1	1	1	7.2	1	3	3	1	2	0	1	0	0
74049	2	2	2	3	0	2	62	2	16.8	0	1	7	0	4	2.29	2	1	0	2	3	1	4.6	1	2	1	0	2	0	1	0	0
74050	1	2	1	3	0	2	44	2	25.1	0	0	5	0	3	1.27	2	0	0	2	2	0	4.2	0	1	0	0	2	0	0	NA	NA
74054	1	1	2	3	1	2	43	1	23.9	0	0	7	2	3	3.28	2	1	0	1	3	2	4.1	2	1	0	0	2	1	0	0	0
74056	1	2	2	2	0	2	37	0	29.9	0	0	1	0	2	0.56	2	0	0	0	1	0	5.7	0	0	2	0	2	0	1	0	0
74057	2	1	1	3	1	1	63	0	47.2	0	1	3	0	4	2.19	2	1	1	0	2	1	5.6	1	2	2	0	2	1	1	0	0
74059	1	2	2	3	0	1	57	2	28.2	1	1	0	0	3	5	2	2	0	2	0	2	4.9	2	2	1	0	2	0	1	0	0
74062	2	1	1	3	1	1	59	2	31.7	1	0	0	0	5	0.81	2	0	1	2	0	0	8.3	0	2	3	1	2	1	1	0	0
74065	1	2	2	3	0	2	71	2	23	0	1	5	0	3	3.92	2	2	0	2	2	2	4	2	3	0	0	2	0	1	2	2
74070	2	2	1	3	1	2	59	2	40.7	0	1	3	0	3	5	2	2	1	2	2	2	7.2	2	2	3	1	2	1	1	0	0
74072	1	2	2	3	1	1	63	2	24.3	0	0	7	2	4	1.29	2	0	0	2	3	0	6.7	0	2	3	0	2	1	1	2	2
74075	1	1	2	3	1	1	59	0	38.6	0	0	7	1	4	0.43	2	0	1	0	3	0	5.9	0	2	2	0	2	1	1	2	2
74078	1	2	1	3	0	1	63	2	23.9	0	0	7	0	3	5	2	2	0	2	3	2	5.6	2	2	2	0	2	0	1	0	0
74081	2	1	2	3	0	2	80	1	30.2	0	0	0	0	3	1.39	2	1	1	1	0	1	5.6	1	3	2	0	2	0	0	0	0
74087	2	2	1	1	1	1	62	0	25.9	1	0	7	0	1	3.79	2	2	0	0	3	2	5.2	2	2	1	0	2	1	1	0	0
74090	2	1	2	3	1	2	80	2	26.4	0	0	7	0	3	2.14	2	1	0	2	3	1	5.4	1	3	2	0	2	1	1	0	0
74097	1	2	2	3	0	2	40	2	37	0	0	2	2	3	3.17	2	1	1	2	1	2	4.9	2	1	1	0	2	0	1	0	0
74099	1	2	9	1	0	1	44	1	28.7	0	1	0	1	1	0.82	2	0	0	1	0	0	5.5	0	1	2	0	2	0	1	0	0
74101	1	2	2	3	0	2	34	1	27.7	0	0	3	1	5	0.38	2	0	0	1	2	0	5.5	0	0	2	0	2	0	1	0	0
74109	1	1	2	3	1	2	59	1	24.9	0	1	7	0	3	1.77	2	1	0	1	3	1	4.6	1	2	1	0	2	1	1	0	0
74110	1	2	2	2	1	1	60	1	24.3	0	0	7	2	2	1.12	2	0	0	1	3	0	5.8	0	2	2	0	2	1	0	0	0
74111	2	2	2	3	0	2	40	2	23.9	0	1	3	0	5	5	2	2	0	2	2	2	5.3	2	1	2	0	2	0	0	NA	NA
74119	1	2	2	1	1	1	34	0	36.1	0	0	7	0	1	1.38	2	1	1	0	3	1	4	1	0	0	0	2	0	1	1	1
74120	2	2	2	3	1	1	80	2	31.2	1	1	7	0	3	1.27	2	0	1	2	3	0	5.3	0	3	2	0	2	1	0	0	0
74122	1	2	2	3	1	2	71	2	20.2	0	0	7	0	3	2.26	2	1	0	2	3	1	5.4	1	3	2	0	2	1	1	0	0
74125	1	2	2	3	1	2	39	1	35.5	0	0	7	0	3	NA	2	NA	1	1	3	NA	3.4	NA	0	0	0	2	1	1	0	0
74126	2	1	2	3	1	2	53	2	42.6	0	0	5	0	4	3.92	2	2	1	2	2	2	7.3	2	2	3	1	2	1	1	0	0
74127	2	2	2	3	0	2	57	0	28.1	0	0	7	1	4	0.57	2	0	0	0	3	0	4.6	0	2	1	0	2	0	1	0	0
74132	2	1	1	3	0	2	62	0	33.1	0	1	3	0	4	3.54	1	2	1	0	2	2	5.2	2	2	1	0	2	0	1	0	0
74138	1	1	2	1	1	2	65	2	32.4	0	0	2	2	1	1.64	1	1	1	2	1	1	5.7	1	3	2	0	2	1	0	0	0
74139	2	1	2	3	0	1	62	2	21.1	0	0	7	0	5	0	2	0	0	2	3	0	3.3	0	2	0	0	2	0	1	0	0
74141	1	2	1	3	0	2	71	2	43	1	0	7	2	3	5	2	2	1	2	3	2	5.2	2	3	1	0	2	0	1	1	2
74142	2	1	2	3	0	1	61	0	40.4	1	0	0	0	4	1.92	2	1	1	0	0	1	6.3	1	2	3	0	2	0	1	0	0
74143	1	2	1	3	0	1	30	2	26.1	0	0	0	0	3	5	2	2	0	2	0	2	6.1	2	0	2	0	2	0	0	2	2
74144	1	2	1	1	0	1	51	0	31.1	0	1	1	2	1	3.79	2	2	1	0	1	2	6.8	2	2	3	0	2	0	1	0	0
74146	9	2	2	3	1	1	50	0	23.9	0	0	0	0	4	0.57	2	0	0	0	0	0	6.1	0	1	2	0	2	1	0	NA	NA
74147	1	1	2	3	0	1	80	1	36.2	0	0	3	0	3	0.97	2	0	1	1	2	0	8.8	0	3	3	1	2	0	1	0	0
74149	1	2	2	1	1	2	54	0	27.3	0	0	2	2	1	0.77	2	0	0	0	1	0	4.1	0	2	0	0	2	1	1	0	0
74153	2	1	1	3	0	1	59	2	27.9	0	0	1	0	3	NA	2	NA	0	2	1	NA	5	NA	2	1	0	2	0	0	0	0
74154	2	2	2	3	1	2	27	2	49.2	0	1	3	2	4	2.43	2	1	1	2	2	1	5.7	1	0	2	0	2	1	1	0	0
74159	9	1	2	3	0	1	34	2	30.6	0	1	0	2	4	5	2	2	1	2	0	2	7.2	2	0	3	1	2	0	1	NA	2
74160	2	2	2	2	0	2	66	1	33.3	1	0	7	2	2	3.4	2	1	1	1	3	2	3.4	2	3	0	0	2	0	1	0	0
74164	1	2	2	1	0	1	65	0	24.5	0	0	1	0	1	1.43	2	1	0	0	1	1	1.8	1	3	0	0	2	0	1	0	0
74170	1	1	2	3	0	1	56	2	31.6	0	1	4	0	4	5	1	2	1	2	2	2	8.4	2	2	3	1	2	0	1	0	0
74172	1	2	2	3	0	2	33	2	25.6	0	0	1	0	3	1.54	2	1	0	2	1	1	4.8	1	0	1	0	2	0	0	0	0
74173	1	2	1	2	0	2	43	2	19.8	0	0	7	2	2	1.23	2	0	0	2	3	0	5	0	1	1	0	2	0	1	0	0
74175	9	1	2	3	0	2	80	2	28.9	0	0	0	0	3	0.85	2	0	0	2	0	0	4.1	0	3	0	0	2	0	0	0	0
74176	9	2	2	3	0	2	21	2	21	0	0	1	0	5	0.5	2	0	0	2	1	0	4.4	0	0	1	0	2	0	0	NA	NA
74178	2	1	2	3	0	2	53	2	29.7	0	0	7	0	4	5	2	2	0	2	3	2	6.4	2	2	3	1	2	0	1	0	0
74180	1	1	1	3	0	1	63	2	31.8	0	1	7	2	3	3.81	2	2	1	2	3	2	4.9	2	2	1	0	2	0	1	0	0
74181	1	1	1	3	0	1	68	2	35.3	0	0	0	1	3	1.48	1	1	1	2	0	1	5.1	1	3	1	0	2	0	1	NA	NA
74190	1	2	2	3	1	1	68	2	27.3	0	0	7	2	3	3.22	2	1	0	2	3	2	4.6	2	3	1	0	2	1	1	0	0
74191	1	1	2	3	1	2	39	2	27.3	0	0	6	0	4	0.07	2	0	0	2	3	0	3.2	0	0	0	0	2	1	1	1	1
74198	1	2	2	2	0	2	66	1	29.4	0	0	0	1	2	3.48	2	1	0	1	0	2	5	2	3	1	0	2	0	1	2	2
74203	1	1	1	3	0	2	60	2	24.6	1	0	7	0	4	1.53	2	1	0	2	3	1	3.8	1	2	0	0	2	0	0	1	1
74205	1	2	2	3	1	2	37	2	22.2	1	0	0	2	5	5	2	2	0	2	0	2	5.7	2	0	2	0	2	1	0	NA	NA
74207	1	2	2	3	0	1	34	2	27.6	0	1	7	0	3	2.82	2	1	0	2	3	1	6.5	1	0	3	0	2	0	1	0	0
74211	2	1	2	2	1	1	76	0	33.9	0	1	0	2	2	0.77	2	0	1	0	0	0	7.1	0	3	3	1	2	1	1	0	0
74214	1	1	1	2	0	1	49	2	28.7	1	1	7	0	2	5	2	2	0	2	3	2	2.7	2	1	0	0	2	0	1	0	0
74219	1	2	1	3	1	1	74	2	21.9	0	0	2	2	5	5	2	2	0	2	1	2	3.4	2	3	0	0	2	1	1	0	0
74221	9	1	2	3	1	2	63	1	44.6	0	0	0	1	4	NA	2	NA	1	1	0	NA	5.2	NA	2	1	0	2	1	1	0	0
74222	1	2	2	3	0	1	45	0	23.8	0	0	0	1	3	1.63	2	1	0	0	0	1	3.9	1	1	0	0	2	0	1	0	0
74224	1	2	2	3	1	1	66	1	22.9	0	0	2	2	3	1.16	2	0	0	1	1	0	7	0	3	3	1	2	1	1	2	1
74225	1	1	1	2	1	2	67	1	30.4	0	0	7	0	2	1.74	2	1	1	1	3	1	6.9	1	3	3	1	2	1	0	0	0
74227	2	1	1	3	1	2	78	1	34.1	0	0	0	0	4	0.86	2	0	1	1	0	0	5.9	0	3	2	0	2	1	0	0	0
74230	1	2	1	1	0	1	44	0	28.9	0	1	7	1	1	3.07	2	1	0	0	3	2	5.7	2	1	2	0	2	0	0	NA	NA
74237	1	1	2	3	0	2	51	2	47.7	0	0	0	1	3	5	2	2	1	2	0	2	8	2	2	3	1	2	0	0	NA	NA
74239	1	1	2	3	0	1	44	2	22.7	0	1	2	0	3	5	2	2	0	2	1	2	6.7	2	1	3	0	2	0	1	1	1
74241	1	2	2	3	1	1	72	2	29.6	0	0	7	2	3	3.22	1	1	0	2	3	2	5.8	2	3	2	0	2	1	1	0	0
74243	1	2	2	1	0	2	33	2	37.5	0	0	0	0	1	1.91	2	1	1	2	0	1	4.3	1	0	0	0	2	0	0	NA	NA
74247	1	1	2	3	0	1	74	1	21.1	0	0	2	2	3	4.77	2	2	0	1	1	2	3.6	2	3	0	0	2	0	1	0	0
74253	1	1	1	3	1	1	77	1	23.6	1	0	7	2	4	1.93	2	1	0	1	3	1	7.2	1	3	3	1	2	1	1	0	0
74254	1	1	2	3	1	1	71	2	39.3	0	0	7	2	3	3.17	2	1	1	2	3	2	6.7	2	3	3	0	2	1	1	0	0
74259	2	2	2	2	0	1	42	2	29.4	0	0	7	0	2	1.68	2	1	0	2	3	1	2.9	1	1	0	0	2	0	1	0	0
74264	1	2	1	1	0	2	46	0	33.9	0	1	2	0	1	0.84	2	0	1	0	1	0	5.7	0	1	2	0	2	0	1	1	2
74265	2	2	2	2	0	2	36	2	21.8	0	0	4	0	2	0.61	2	0	0	2	2	0	4	0	0	0	0	2	0	1	0	0
74268	1	2	2	3	1	2	62	2	24.4	0	0	1	0	3	0.46	2	0	0	2	1	0	4.1	0	2	0	0	2	1	0	0	0
74270	1	1	2	3	0	1	54	2	34.7	1	1	7	1	3	5	1	2	1	2	3	2	8.1	2	2	3	1	2	0	1	0	0
74278	9	2	2	3	1	1	46	2	22.1	0	0	0	0	5	3.93	2	2	0	2	0	2	4	2	1	0	0	2	1	0	NA	NA
74280	1	2	1	3	0	1	80	2	24.4	0	0	7	2	3	NA	2	NA	0	2	3	NA	6.2	NA	3	2	0	2	0	1	0	0
74283	2	2	2	1	1	2	49	0	28.3	0	1	7	0	1	2.86	2	1	0	0	3	1	5.3	1	1	2	0	2	1	1	0	0
74285	1	2	2	3	0	1	71	2	22.4	0	0	3	0	5	3.17	2	1	0	2	2	2	4.9	2	3	1	0	2	0	1	2	2
74287	1	1	1	3	1	1	60	1	36.2	0	0	0	0	4	3.74	2	2	1	1	0	2	6	2	2	2	0	2	1	1	NA	1
74290	1	1	1	3	0	1	48	2	38.4	1	0	7	0	3	2.51	2	1	1	2	3	1	3.8	1	1	0	0	2	0	1	0	0
74292	1	1	1	3	0	2	63	1	24.6	0	0	0	0	3	1.13	2	0	0	1	0	0	4.7	0	2	1	0	2	0	1	0	0
74294	2	1	2	1	0	2	44	1	NA	1	0	3	0	1	0.81	2	0	NA	1	2	0	2.6	0	1	0	0	2	0	0	0	0
74300	1	1	1	3	0	1	46	2	30	0	0	3	0	4	5	2	2	1	2	2	2	4.9	2	1	1	0	2	0	1	1	1
74301	1	2	2	3	1	2	50	2	32.4	0	0	0	2	3	5	2	2	1	2	0	2	4	2	1	0	0	2	1	0	0	0
74302	1	1	1	2	1	1	62	2	37.5	0	0	7	2	2	1.84	2	1	1	2	3	1	7.2	1	2	3	1	2	1	1	0	0
74305	1	2	1	3	1	1	71	2	22.9	0	0	1	0	3	1.05	1	0	0	2	1	0	6.3	0	3	3	0	2	1	1	0	0
74310	2	2	2	3	1	1	72	1	27.8	1	0	2	1	5	4.83	2	2	0	1	1	2	4.7	2	3	1	0	2	1	0	0	0
74313	1	1	1	3	1	2	80	1	18.9	0	1	7	0	3	1.21	2	0	0	1	3	0	4.6	0	3	1	0	2	1	1	0	0
74314	1	2	2	3	0	2	49	2	26.1	0	0	5	0	5	3.63	2	2	0	2	2	2	5.5	2	1	2	0	2	0	1	2	1
74317	2	2	2	3	0	1	33	2	24.4	0	0	3	0	3	2.73	2	1	0	2	2	1	4.7	1	0	1	0	2	0	0	0	0
74318	9	2	2	3	0	2	52	2	19.8	0	0	7	1	3	3.2	2	1	0	2	3	2	3.2	2	2	0	0	2	0	0	NA	NA
74319	2	2	2	3	1	2	68	2	19.7	0	0	7	0	5	0.73	2	0	0	2	3	0	4.7	0	3	1	0	2	1	1	0	0
74324	1	1	1	3	0	2	70	2	43.1	0	0	0	2	3	1.93	1	1	1	2	0	1	4.8	1	3	1	0	2	0	0	0	0
74328	2	2	2	2	0	1	44	0	28.5	0	0	7	0	2	2.52	2	1	0	0	3	1	6.3	1	1	3	0	2	0	1	0	0
74329	9	2	2	3	1	1	46	0	21.7	0	0	7	2	5	NA	2	NA	0	0	3	NA	6.5	NA	1	3	0	2	1	1	0	0
74331	2	2	2	3	0	1	33	1	38.5	0	0	0	0	4	1.09	2	0	1	1	0	0	6	0	0	2	0	2	0	1	0	0
74338	1	2	1	3	0	1	43	2	28.6	0	1	7	0	3	5	2	2	0	2	3	2	5.6	2	1	2	0	2	0	1	0	0
74340	1	1	1	3	0	1	41	2	25.8	0	1	7	1	3	5	1	2	0	2	3	2	4.9	2	1	1	0	2	0	1	2	2
74341	1	1	1	2	1	1	60	2	23.1	1	0	7	0	2	5	2	2	0	2	3	2	5.4	2	2	2	0	2	1	1	0	0
74345	1	2	1	3	0	2	56	2	27.2	0	1	3	0	3	3.14	2	1	0	2	2	2	5.5	2	2	2	0	2	0	1	0	0
74346	1	1	1	3	1	1	70	2	26.3	0	0	0	0	3	3.87	2	2	0	2	0	2	7.6	2	3	3	1	2	1	1	0	0
74348	1	1	2	3	1	1	50	2	28.1	0	0	3	0	4	2.97	2	1	0	2	2	1	4.8	1	1	1	0	2	1	1	2	2
74349	1	1	1	2	0	1	60	2	29	0	1	4	2	2	5	2	2	0	2	2	2	6.5	2	2	3	0	2	0	1	2	1
74355	1	2	2	3	1	2	57	2	27.6	0	0	1	0	3	NA	2	NA	0	2	1	NA	7.3	NA	2	3	1	2	1	1	2	1
74366	1	1	1	3	0	2	61	2	28.2	0	0	5	0	3	2.31	2	1	0	2	2	1	5.2	1	2	1	0	2	0	1	0	0
74368	1	1	1	3	1	2	53	1	35	0	1	0	1	3	2.52	1	1	1	1	0	1	4.8	1	2	1	0	2	1	1	0	0
74374	2	1	2	3	1	1	72	2	22.6	1	0	7	0	5	2.9	2	1	0	2	3	1	3.2	1	3	0	0	2	1	1	NA	1
74375	1	1	1	1	1	2	32	1	22	1	0	0	2	1	0	2	0	0	1	0	0	2.5	0	0	0	0	2	1	1	1	2
74379	1	2	1	3	0	1	43	2	25.5	0	0	2	0	4	2.53	2	1	0	2	1	1	5.6	1	1	2	0	2	0	1	2	1
74383	1	2	2	2	1	2	44	0	29.7	0	0	2	0	2	4.19	2	2	0	0	1	2	6.1	2	1	2	1	2	1	0	0	0
74385	1	2	2	3	1	1	73	2	31.2	1	0	1	0	3	3.87	1	2	1	2	1	2	5.2	2	3	1	0	2	1	1	0	0
74388	1	2	1	3	1	2	55	2	24.8	1	0	2	0	5	3.58	2	2	0	2	1	2	6.1	2	2	2	1	2	1	1	0	0
74394	2	2	1	3	0	2	51	1	36.8	0	0	1	0	4	2.27	2	1	1	1	1	1	3.7	1	2	0	0	2	0	1	0	0
74395	1	1	2	3	1	1	77	2	35.7	0	1	3	2	3	1.74	2	1	1	2	2	1	7.1	1	3	3	1	2	1	1	0	0
74399	2	2	2	3	0	2	43	2	40.1	0	0	0	1	3	1.2	2	0	1	2	0	0	4	0	1	0	0	2	0	1	0	0
74412	9	2	2	3	1	1	37	2	21.5	0	0	0	2	5	1.81	2	1	0	2	0	1	5.6	1	0	2	0	2	1	0	NA	NA
74417	2	1	2	3	0	2	56	2	51.3	0	0	0	0	4	2.16	2	1	1	2	0	1	3.8	1	2	0	0	2	0	1	0	0
74419	1	2	1	3	1	2	76	1	23.8	0	0	0	1	3	NA	2	NA	0	1	0	NA	8.2	NA	3	3	1	1	1	1	2	2
74421	1	1	1	3	0	1	47	2	33.6	0	1	0	1	3	0.86	1	0	1	2	0	0	4.8	0	1	1	0	2	0	0	0	0
74424	1	2	2	3	0	2	35	2	28.3	0	0	0	2	3	3.84	2	2	0	2	0	2	4.6	2	0	1	0	2	0	0	NA	NA
74432	1	2	2	3	1	2	72	0	31.7	0	0	0	0	4	NA	2	NA	1	0	0	NA	7.1	NA	3	3	1	2	1	1	0	0
74434	1	2	2	3	0	2	36	0	58.3	0	0	0	0	4	0.54	2	0	1	0	0	0	8.4	0	0	3	1	2	0	1	2	2
74436	1	1	1	3	1	1	55	1	28.7	1	0	7	2	5	3.14	2	1	0	1	3	2	6.6	2	2	3	0	2	1	1	0	0
74437	1	2	2	1	1	1	35	0	26.5	0	0	0	1	1	3.31	2	1	0	0	0	2	6.1	2	0	2	0	2	1	1	0	0
74440	1	2	2	3	0	2	31	2	28	0	0	0	0	3	3.82	2	2	0	2	0	2	4.5	2	0	1	0	2	0	0	0	0
74441	1	1	2	3	1	2	38	2	24.3	0	0	3	1	4	0.71	2	0	0	2	2	0	4.9	0	0	1	0	2	1	1	1	2
74442	1	2	1	3	0	1	63	2	30	0	1	4	2	4	3.69	1	2	1	2	2	2	7.1	2	2	3	1	2	0	1	0	0
74445	1	2	2	3	1	1	47	2	30.4	0	0	2	0	3	3.56	2	2	1	2	1	2	4.4	2	1	1	0	2	1	1	1	1
74446	1	1	1	3	1	2	64	2	34	0	0	1	2	3	1.1	1	0	1	2	1	0	6.8	0	3	3	1	2	1	1	2	2
74449	2	2	1	3	0	1	37	2	32	0	0	7	0	4	5	2	2	1	2	3	2	8.7	2	0	3	1	2	0	1	0	0
74454	1	2	1	3	1	2	40	2	26.5	0	1	2	0	5	5	2	2	0	2	1	2	8.2	2	1	3	1	2	1	1	0	0
74455	1	2	2	3	0	2	38	2	26	0	0	0	0	3	1.12	2	0	0	2	0	0	3.6	0	0	0	0	2	0	1	1	2
74459	1	1	1	3	0	2	61	1	43.3	0	0	2	2	3	0	2	0	1	1	1	0	7.5	0	2	3	1	2	0	1	0	0
74462	1	1	1	3	1	2	58	2	33	0	1	7	0	4	3.77	2	2	1	2	3	2	4.3	2	2	0	0	2	1	1	0	0
74463	1	2	1	3	1	2	47	2	29.4	1	0	3	2	3	4.61	1	2	0	2	2	2	7.6	2	1	3	1	2	1	0	0	0
74464	2	1	1	3	1	1	45	1	32.9	1	0	0	0	5	0.13	2	0	1	1	0	0	5.9	0	1	2	0	2	1	1	0	0
74466	1	1	1	3	0	2	66	0	27.8	0	0	0	2	3	1.01	2	0	0	0	0	0	5.3	0	3	2	0	2	0	1	1	2
74479	1	2	2	1	1	1	50	0	26.1	0	0	7	0	1	3.33	2	1	0	0	3	2	5.5	2	1	2	0	2	1	0	0	0
74481	1	1	2	3	0	2	35	1	38.6	0	0	1	0	4	NA	2	NA	1	1	1	NA	5.2	NA	0	1	0	2	0	1	0	0
74486	1	2	2	3	1	2	38	0	53.5	0	0	2	2	4	1.29	1	0	1	0	1	0	6.4	0	0	3	1	1	1	1	0	0
74487	2	1	1	3	1	1	78	0	30.4	0	0	7	2	3	3.09	2	1	1	0	3	2	8.6	2	3	3	1	2	1	0	0	0
74489	1	2	2	3	0	1	37	1	25.2	0	0	4	2	3	5	2	2	0	1	2	2	3.3	2	0	0	0	2	0	1	0	0
74493	2	2	2	1	0	2	30	0	26.2	0	0	7	0	1	2.3	2	1	0	0	3	1	5.1	1	0	1	0	2	0	1	0	0
74499	1	2	2	3	1	1	59	1	29.1	0	0	7	2	4	1.22	2	0	0	1	3	0	5.4	0	2	2	0	2	1	1	2	2
74504	1	2	2	3	0	2	43	2	20.4	0	0	4	0	3	0.84	2	0	0	2	2	0	4.3	0	1	0	0	2	0	1	0	0
74508	1	2	2	3	1	1	80	2	25.8	0	0	0	2	3	5	2	2	0	2	0	2	4.2	2	3	0	0	2	1	1	0	0
74509	2	2	2	2	1	1	51	0	29.1	1	1	7	0	2	1.27	2	0	0	0	3	0	2.9	0	2	0	0	2	1	0	0	0
74511	1	2	1	3	0	2	45	2	26.7	0	1	0	0	3	5	2	2	0	2	0	2	5.2	2	1	1	0	2	0	1	1	1
74523	1	1	2	1	0	1	50	2	25.8	0	1	7	0	1	5	2	2	0	2	3	2	4.8	2	1	1	0	2	0	1	1	1
74524	1	2	2	1	0	2	41	0	27.4	0	0	0	0	1	0.54	2	0	0	0	0	0	4	0	1	0	0	2	0	0	2	2
74529	1	2	1	1	1	1	51	0	32.5	0	0	7	2	1	1.27	2	0	1	0	3	0	5.9	0	2	2	0	2	1	1	0	0
74534	1	1	2	3	1	1	42	1	44.6	1	0	3	0	3	1.15	2	0	1	1	2	0	4.4	0	1	1	0	2	1	1	0	0
74536	1	2	1	2	0	1	65	2	28.2	1	0	7	2	2	1.93	2	1	0	2	3	1	6.9	1	3	3	0	1	0	1	0	0
74542	1	2	2	3	1	2	68	1	21.5	0	0	0	1	3	0.08	2	0	0	1	0	0	4.6	0	3	1	0	2	1	0	0	0
74547	1	2	2	3	1	1	42	2	20.8	0	0	7	1	3	1.61	2	1	0	2	3	1	3.4	1	1	0	0	2	1	1	0	0
74549	2	2	1	3	0	2	55	2	21.6	1	1	7	0	5	3.58	2	2	0	2	3	2	3.6	2	2	0	0	2	0	1	0	0
74560	1	1	2	3	1	2	34	1	31.8	0	0	7	1	3	0.54	2	0	1	1	3	0	6.1	0	0	2	1	2	1	0	0	0
74562	1	1	2	3	0	1	62	2	28.2	0	0	7	0	3	3.54	2	2	0	2	3	2	5.5	2	2	2	0	1	0	1	2	1
74563	1	2	1	3	0	2	40	2	26.9	0	1	0	1	3	1.23	2	0	0	2	0	0	5	0	1	1	0	2	0	1	2	2
74565	1	2	9	2	1	1	66	0	23.9	0	0	3	1	2	NA	2	NA	0	0	2	NA	5.8	NA	3	2	0	2	1	1	2	2
74567	1	2	1	3	1	2	53	1	33.3	0	0	7	2	3	3.84	2	2	1	1	3	2	4.5	2	2	1	0	2	1	1	0	0
74570	1	1	2	1	0	2	63	2	26.8	0	0	3	2	1	2.86	2	1	0	2	2	1	7.2	1	2	3	1	2	0	1	0	0
74571	1	2	1	3	0	2	62	2	22.5	0	0	1	0	3	5	2	2	0	2	1	2	6.1	2	2	2	1	2	0	1	2	1
74574	2	1	2	3	1	2	80	1	26.4	0	0	7	0	3	1.39	2	1	0	1	3	1	4.6	1	3	1	0	2	1	1	0	0
74576	2	2	1	3	0	1	69	0	31.9	0	1	5	2	3	1.38	2	1	1	0	2	1	5.9	1	3	2	0	2	0	0	0	0
74581	1	2	2	1	1	1	75	0	17.7	0	0	7	1	1	1.01	2	0	0	0	3	0	2.8	0	3	0	0	2	1	0	0	0
74582	2	2	2	3	1	2	30	2	27.5	0	0	2	1	3	0.93	2	0	0	2	1	0	3.6	0	0	0	0	2	1	1	0	0
74583	2	1	2	1	0	2	60	2	41.1	1	0	1	2	1	0.99	2	0	1	2	1	0	8.6	0	2	3	1	2	0	0	0	0
74588	2	2	1	3	0	2	74	1	30.2	1	0	0	0	3	3.43	2	1	1	1	0	2	5.6	2	3	2	0	2	0	1	0	0
74589	2	2	2	3	1	1	63	0	21.2	0	0	0	0	3	1.27	2	0	0	0	0	0	4	0	2	0	0	2	1	1	0	0
74590	9	2	2	3	0	2	30	0	21.7	0	0	0	0	3	NA	2	NA	0	0	0	NA	5.8	NA	0	2	0	2	0	0	NA	NA
74594	1	1	1	3	0	2	53	2	35.1	0	0	3	0	4	3.22	2	1	1	2	2	2	6.7	2	2	3	1	2	0	1	0	0
74598	1	1	1	3	1	1	58	0	32.9	1	0	7	0	3	5	2	2	1	0	3	2	4.2	2	2	0	0	1	1	1	0	0
74605	1	1	1	3	0	2	62	2	27.6	0	0	4	2	3	5	2	2	0	2	2	2	5.9	2	2	2	0	2	0	1	2	2
74607	2	2	1	3	1	1	68	2	23.8	0	0	7	2	5	NA	2	NA	0	2	3	NA	5.2	NA	3	1	0	2	1	1	0	0
74609	1	2	2	2	0	1	49	2	26.8	0	0	3	0	2	5	2	2	0	2	2	2	4.5	2	1	1	0	2	0	1	0	0
74612	2	2	1	1	0	2	47	2	26.1	0	1	0	0	1	3.5	2	2	0	2	0	2	4.2	2	1	0	0	2	0	1	0	0
74613	1	1	2	3	0	1	47	2	27.6	0	0	3	2	3	0.97	2	0	0	2	2	0	3.7	0	1	0	0	2	0	1	0	0
74619	1	1	1	3	0	1	80	1	25.5	1	0	7	2	3	3.18	2	1	0	1	3	2	7.7	2	3	3	1	2	0	1	0	0
74623	1	2	2	3	0	2	46	1	22.9	0	0	5	0	3	1.26	1	0	0	1	2	0	4.6	0	1	1	0	2	0	1	0	0
74624	2	1	2	3	0	2	37	1	58.9	0	0	7	1	4	0.31	2	0	1	1	3	0	5.5	0	0	2	0	2	0	1	0	0
74631	1	2	2	2	0	2	27	0	25.9	0	0	3	2	2	1.01	2	0	0	0	2	0	6.2	0	0	2	1	2	0	1	0	0
74632	1	2	1	3	0	2	44	2	20.4	0	0	5	0	4	4.38	2	2	0	2	2	2	5.5	2	1	2	0	2	0	1	0	0
74633	1	2	2	2	0	1	43	2	23.6	0	0	1	0	2	3.81	2	2	0	2	1	2	4.8	2	1	1	0	2	0	1	2	2
74636	2	2	1	3	0	2	60	2	22.8	0	0	4	0	5	5	2	2	0	2	2	2	4.9	2	2	1	0	2	0	1	0	0
74638	1	1	2	2	1	2	28	0	26.4	0	0	4	0	2	4.77	2	2	0	0	2	2	4.3	2	0	0	0	2	0	1	2	1
74639	1	2	2	1	0	1	51	2	28.1	0	0	2	0	1	1.11	1	0	0	2	1	0	6.2	0	2	2	0	2	0	1	0	0
74641	1	2	1	3	0	1	33	1	31.2	0	0	0	2	5	4.77	2	2	1	1	0	2	7.1	2	0	3	1	2	0	1	2	2
74642	2	2	2	3	1	2	45	1	32	0	0	1	0	4	1.26	2	0	1	1	1	0	4.1	0	1	0	0	2	0	1	0	0
74645	1	1	1	3	0	1	72	2	35.8	0	0	0	2	3	3.81	1	2	1	2	0	2	4.1	2	3	0	0	2	0	1	0	0
74650	2	2	2	1	1	1	56	2	33.3	0	0	7	0	1	1.52	2	1	1	2	3	1	6.7	1	2	3	0	2	1	1	0	0
74652	1	1	1	1	0	2	40	1	34.2	0	1	7	0	1	0.95	2	0	1	1	3	0	5.1	0	1	1	0	2	0	1	0	0
74655	2	2	1	3	1	1	30	2	23.6	0	0	0	0	5	5	2	2	0	2	0	2	4	2	0	0	0	2	1	1	0	0
74656	1	1	1	3	1	1	62	2	37.9	1	0	7	2	3	5	2	2	1	2	3	2	7.2	2	2	3	1	2	1	1	2	1
74661	1	1	1	3	1	1	65	1	31.9	0	0	0	2	4	1.29	2	0	1	1	0	0	6	0	3	2	0	2	1	1	2	1
74663	2	2	1	3	0	1	52	2	18.1	0	0	7	2	5	1.59	2	1	0	2	3	1	3.2	1	2	0	0	2	0	1	0	0
74669	1	1	2	3	0	2	80	0	24.2	0	1	7	0	3	4.61	2	2	0	0	3	2	4.5	2	3	1	0	2	0	0	0	0
74670	1	1	1	3	1	2	80	2	27.3	0	1	0	1	3	1.57	2	1	0	2	0	1	7.4	1	3	3	1	2	1	1	2	1
74676	9	1	1	3	1	1	46	2	NA	1	0	0	0	5	3.93	2	2	NA	2	0	2	4.2	2	1	0	0	2	1	0	NA	NA
74679	1	2	2	1	0	1	39	0	31.5	0	0	0	0	1	NA	2	NA	1	0	0	NA	4.5	NA	0	1	0	2	0	1	0	0
74683	1	2	1	2	0	2	56	2	27.6	0	1	7	0	2	2.27	2	1	0	2	3	1	6.3	1	2	3	1	2	0	1	0	0
74685	1	2	2	3	1	1	75	0	23.1	0	0	7	2	5	0.85	2	0	0	0	3	0	5.6	0	3	2	0	2	1	1	0	0
74686	1	2	2	1	1	2	32	0	34	0	1	5	0	1	2.36	2	1	1	0	2	1	4.3	1	0	0	0	2	1	1	0	0
74693	2	1	1	1	1	1	29	1	27.9	0	0	7	0	1	NA	2	NA	0	1	3	NA	4.9	NA	0	1	0	2	1	1	0	0
74695	1	1	2	3	1	1	53	0	28.7	0	1	0	1	4	0.61	2	0	0	0	0	0	7	0	2	3	1	1	1	1	2	2
74696	1	2	1	3	1	1	62	2	33.8	0	1	7	2	3	1.92	2	1	1	2	3	1	7.7	1	2	3	1	2	1	1	2	1
74697	2	2	2	1	1	1	44	1	24	1	0	0	0	1	0.86	2	0	0	1	0	0	2.5	0	1	0	0	2	1	0	0	0
74698	1	1	2	3	0	2	31	2	21.9	0	0	0	1	3	2.89	2	1	0	2	0	1	6.1	1	0	2	1	2	0	1	0	0
74703	1	2	2	3	1	2	24	0	35.7	0	0	1	1	4	0.78	2	0	1	0	1	0	6.2	0	0	2	1	2	1	1	2	1
74704	1	1	1	3	0	2	54	1	33.4	0	1	0	0	3	0.97	1	0	1	1	0	0	7.3	0	2	3	1	2	0	1	0	0
74705	1	2	2	3	0	1	74	2	24.3	0	0	7	0	5	5	2	2	0	2	3	2	5.2	2	3	1	0	2	0	1	0	0
74707	2	1	2	1	0	1	51	2	36.9	1	0	0	0	1	1.05	2	0	1	2	0	0	5.2	0	2	1	0	2	0	0	0	0
74711	1	2	2	3	1	2	47	1	49.6	0	0	7	1	3	0.8	2	0	1	1	3	0	7.5	0	1	3	1	2	1	1	0	0
74717	2	2	2	3	0	1	80	2	21.8	0	0	7	0	5	NA	2	NA	0	2	3	NA	6.7	NA	3	3	0	2	0	1	0	0
74718	1	1	1	3	0	1	52	2	35.2	0	0	3	0	4	5	1	2	1	2	2	2	2.4	2	2	0	0	1	0	1	0	0
74719	1	2	2	3	0	2	36	2	24.6	0	0	4	2	3	2.58	2	1	0	2	2	1	2.8	1	0	0	0	2	0	1	2	2
74723	2	1	1	3	0	1	66	1	35.4	0	0	7	2	3	4.05	1	2	1	1	3	2	4.7	2	3	1	0	1	0	1	0	0
74728	1	2	1	1	1	2	38	0	27	0	0	7	2	1	1.91	2	1	0	0	3	1	6.7	1	0	3	1	2	1	1	0	0
74733	1	2	1	3	0	1	53	2	28.5	0	0	3	0	3	5	2	2	0	2	2	2	5.3	2	2	2	0	2	0	1	2	1
74737	9	2	2	3	0	1	66	2	49.4	1	0	4	0	3	3.37	2	1	1	2	2	2	4.1	2	3	0	0	2	0	0	NA	NA
74741	2	2	1	3	1	1	61	2	36.8	0	0	7	0	3	5	2	2	1	2	3	2	6	2	2	2	0	2	1	1	0	0
74742	1	1	1	3	0	2	73	1	31.5	0	0	7	0	3	3.6	2	2	1	1	3	2	6.8	2	3	3	1	2	0	1	0	0
74743	1	2	2	2	0	1	41	2	25.5	0	0	0	0	2	1.58	2	1	0	2	0	1	6.2	1	1	2	0	2	0	1	0	0
74745	1	1	2	1	0	2	33	0	32	0	0	7	0	1	2.23	2	1	1	0	3	1	4.6	1	0	1	0	2	0	0	NA	NA
74746	1	1	1	3	1	1	55	1	21.7	0	0	0	2	3	0.72	2	0	0	1	0	0	5.3	0	2	2	0	2	1	0	0	0
74747	2	1	1	3	1	2	64	0	20.3	0	1	7	0	5	0.87	1	0	0	0	3	0	4.7	0	3	1	0	2	1	1	0	0
74748	1	1	1	3	1	2	60	1	34.8	0	1	5	1	4	NA	2	NA	1	1	2	NA	7.5	NA	2	3	1	2	1	1	1	1
74751	2	1	2	3	0	2	53	2	37.1	0	0	7	0	4	1.64	2	1	1	2	3	1	4.4	1	2	1	0	2	0	1	0	0
74756	9	1	1	3	1	1	29	2	25.8	1	0	0	0	5	1.06	2	0	0	2	0	0	4.8	0	0	1	0	2	1	0	0	0
74760	1	1	2	1	1	1	53	0	34.7	0	0	7	0	1	0.45	1	0	1	0	3	0	5.8	0	2	2	0	2	1	1	0	0
74763	1	2	2	3	0	1	74	2	26.8	0	0	0	1	4	1.27	2	0	0	2	0	0	5.5	0	3	2	0	2	0	0	2	2
74764	1	2	2	3	1	1	60	0	19.5	0	0	0	1	3	0.43	2	0	0	0	0	0	5.7	0	2	2	0	2	1	0	0	0
74765	1	2	2	3	1	2	45	0	25.3	0	1	7	1	3	3.05	2	1	0	0	3	2	3.8	2	1	0	0	2	1	1	0	0
74769	1	2	2	3	0	1	50	2	28.6	1	0	3	0	3	5	2	2	0	2	2	2	7.1	2	1	3	1	2	0	1	1	1
74772	1	1	2	3	0	2	62	2	25.2	0	0	7	1	3	1.81	2	1	0	2	3	1	4.7	1	2	1	0	2	0	0	NA	NA
74781	2	1	1	3	0	2	51	2	39.7	1	0	3	0	4	2.94	2	1	1	2	2	1	5.4	1	2	2	0	2	0	1	0	0
74782	1	2	2	3	0	2	59	1	31.2	0	1	1	0	3	5	1	2	1	1	1	2	5.2	2	2	1	0	2	0	1	2	2
74787	1	1	2	3	1	1	66	1	38.8	0	0	7	1	3	1.16	2	0	1	1	3	0	6.3	0	3	3	0	2	1	1	2	2
74794	1	2	2	3	0	2	38	2	33.4	0	1	2	1	3	4.67	2	2	1	2	1	2	5.4	2	0	2	0	2	0	0	2	2
74797	1	1	1	3	0	2	63	1	26.6	0	0	7	0	5	4.28	2	2	0	1	3	2	4.7	2	2	1	0	2	0	1	0	0
74801	2	2	2	3	0	1	36	2	27.7	0	0	4	0	3	1	2	0	0	2	2	0	6	0	0	2	0	2	0	0	0	0
74812	1	1	1	3	0	2	50	2	31	0	0	1	1	3	0.73	2	0	1	2	1	0	6	0	1	2	0	2	0	0	0	0
74817	1	2	2	3	0	2	45	2	22.6	0	0	7	0	3	3.14	2	1	0	2	3	2	3.6	2	1	0	0	2	0	1	0	0
74822	1	2	2	3	0	2	45	0	23.6	0	0	0	0	3	5	2	2	0	0	0	2	3.1	2	1	0	0	2	0	0	0	0
74826	9	1	1	3	0	1	47	2	28.5	0	1	0	0	3	5	2	2	0	2	0	2	6.7	2	1	3	0	2	0	0	NA	NA
74831	1	1	1	3	0	2	66	2	34.6	0	0	1	0	3	5	2	2	1	2	1	2	4.7	2	3	1	0	2	0	0	0	0
74837	1	1	1	3	0	2	66	2	33.6	1	1	7	2	3	0.84	2	0	1	2	3	0	6	0	3	2	0	2	0	0	2	1
74839	1	2	1	3	0	1	47	2	32.1	0	0	4	2	3	5	2	2	1	2	2	2	6.9	2	1	3	0	2	0	1	1	1
74843	1	1	1	1	0	2	38	0	35.9	0	0	7	1	1	0.48	2	0	1	0	3	0	5.6	0	0	2	0	2	0	1	0	0
74845	1	2	2	3	0	1	33	2	21.5	0	0	2	2	3	2.36	2	1	0	2	1	1	4.7	1	0	1	0	2	0	1	2	2
74851	9	2	2	3	1	1	80	2	22.3	0	0	0	2	3	1.65	2	1	0	2	0	1	7.7	1	3	3	1	2	1	1	0	0
74859	2	1	2	3	1	2	55	1	27	0	0	1	2	4	1.59	2	1	0	1	1	1	8.3	1	2	3	1	2	1	1	0	0
74860	1	2	2	3	1	1	40	2	25.5	0	1	5	0	5	2.36	2	1	0	2	2	1	8	1	1	3	1	2	1	1	0	0
74861	9	1	9	3	1	2	20	1	26.6	1	1	0	2	5	0.41	2	0	0	1	0	0	5	0	0	1	0	2	1	0	NA	NA
74865	1	2	1	3	0	2	52	2	25.2	0	0	7	0	3	NA	2	NA	0	2	3	NA	5.9	NA	2	2	0	2	0	1	0	0
74866	2	1	2	3	0	1	40	2	33.4	0	1	7	0	3	1.09	1	0	1	2	3	0	7.6	0	1	3	1	2	0	1	0	0
74867	2	2	2	1	0	1	69	1	21.8	0	0	7	0	1	5	2	2	0	1	3	2	3.5	2	3	0	0	2	0	1	0	0
74869	2	1	1	3	0	2	80	0	35	1	0	7	0	4	1.7	2	1	1	0	3	1	4.9	1	3	1	0	2	0	1	0	0
74872	2	1	1	1	0	1	50	2	28.6	0	0	7	0	1	5	1	2	0	2	3	2	5.6	2	1	2	0	2	0	1	0	0
74874	1	2	1	3	0	1	36	2	24.5	0	1	1	0	3	4.19	2	2	0	2	1	2	5.3	2	0	2	0	2	0	0	0	0
74878	1	1	1	2	1	1	67	2	36.2	0	0	7	0	2	5	2	2	1	2	3	2	5.1	2	3	1	0	2	1	1	0	0
74880	1	1	2	3	0	2	54	1	31.8	0	0	7	0	3	0.97	2	0	1	1	3	0	6.9	0	2	3	1	2	0	1	2	1
74885	2	2	1	1	1	2	57	2	24.6	0	1	7	0	1	0.64	2	0	0	2	3	0	4.9	0	2	1	0	2	1	1	0	0
74889	1	2	2	3	1	1	50	0	17.9	0	0	0	1	3	2.12	2	1	0	0	0	1	5	1	1	1	0	2	1	1	0	0
74890	2	2	2	3	1	1	30	1	26.8	0	0	0	0	3	0.69	2	0	0	1	0	0	7	0	0	3	1	2	1	1	0	0
74893	2	1	1	3	0	1	72	2	31.3	0	1	7	0	3	5	2	2	1	2	3	2	5.4	2	3	2	0	2	0	1	0	0
74897	2	2	2	1	1	1	55	0	32.3	0	1	7	0	1	0.87	2	0	1	0	3	0	5.5	0	2	2	0	2	1	1	0	0
74900	2	1	1	3	1	2	69	2	36.9	1	0	0	0	3	1.91	2	1	1	2	0	1	7.6	1	3	3	1	2	1	0	0	0
74901	1	1	2	3	1	1	55	1	43.2	0	0	0	1	3	1.74	1	1	1	1	0	1	6.3	1	2	3	0	2	1	0	0	0
74904	1	2	2	3	0	1	55	1	25.3	0	0	0	2	3	0.72	2	0	0	1	0	0	5.5	0	2	2	0	2	0	0	0	0
74905	1	2	2	3	0	2	41	2	32.4	0	0	1	0	3	5	2	2	1	2	1	2	6.5	2	1	3	1	2	0	1	2	1
74907	1	2	2	3	0	1	53	2	27.2	0	1	7	0	3	1.11	2	0	0	2	3	0	3.5	0	2	0	0	2	0	1	2	1
74909	1	2	2	2	0	1	41	0	24.8	0	1	0	2	2	1.25	2	0	0	0	0	0	5.1	0	1	1	0	2	0	1	0	0
74916	1	2	2	3	0	2	50	2	37.8	0	0	5	2	3	1.04	2	0	1	2	2	0	5.1	0	1	1	0	2	0	1	0	0
74918	1	2	2	1	0	2	49	2	28.1	0	0	1	2	1	1.27	2	0	0	2	1	0	5.1	0	1	1	0	2	0	1	0	0
74919	1	1	1	3	0	2	66	2	22.6	0	0	4	1	3	4.35	2	2	0	2	2	2	5.6	2	3	2	0	2	0	1	2	2
74928	1	2	1	1	0	1	50	0	31.1	0	1	7	0	1	2.59	2	1	1	0	3	1	5.4	1	1	2	0	2	0	1	0	0
74929	2	1	2	3	0	2	66	2	30.5	0	0	7	0	5	3.38	2	1	1	2	3	2	5.9	2	3	2	0	2	0	1	0	0
74931	1	1	2	3	0	1	53	2	26.8	1	0	0	0	3	NA	2	NA	0	2	0	NA	5.9	NA	2	2	0	2	0	1	0	0
74932	1	2	2	3	0	1	32	2	27.1	0	0	0	1	5	NA	2	NA	0	2	0	NA	5.6	NA	0	2	0	2	0	1	1	1
74933	1	1	1	3	0	2	57	1	36.8	1	0	2	1	4	2.94	2	1	1	1	1	1	8.1	1	2	3	1	2	0	1	0	0
74938	1	2	2	1	1	2	52	2	27.1	0	0	7	0	1	5	2	2	0	2	3	2	5	2	2	1	0	2	1	0	NA	NA
74941	2	1	2	3	0	2	59	1	27.2	0	0	7	0	4	2.14	2	1	0	1	3	1	3.8	1	2	0	0	2	0	0	0	0
74942	1	2	2	3	0	1	42	2	30.4	0	0	7	0	3	3.23	2	1	1	2	3	2	3.8	2	1	0	0	2	0	0	2	2
74945	1	2	2	3	0	2	36	2	27.4	0	0	4	0	3	2.66	2	1	0	2	2	1	3.8	1	0	0	0	2	0	0	0	0
74946	1	1	2	3	1	1	62	1	27.7	0	0	2	2	4	0.16	2	0	0	1	1	0	8	0	2	3	1	2	1	0	1	1
74948	9	2	2	3	0	2	33	2	32.8	0	0	4	0	5	4.25	2	2	1	2	2	2	4.2	2	0	0	0	2	0	0	NA	NA
74951	1	2	2	3	0	1	46	1	31.2	0	1	7	2	3	NA	2	NA	1	1	3	NA	6.7	NA	1	3	0	2	0	1	2	2
74954	2	1	2	2	0	1	23	1	33.6	0	0	1	0	2	3.02	2	1	1	1	1	2	4.1	2	0	0	0	2	0	1	0	0
74958	2	1	1	2	1	2	76	2	28.6	1	1	0	2	2	0.51	2	0	0	2	0	0	6.6	0	3	3	1	2	1	0	0	0
74963	1	2	1	3	0	2	37	2	24.8	0	0	0	0	3	1.02	2	0	0	2	0	0	4.9	0	0	1	0	2	0	0	0	0
74971	2	2	2	3	0	1	54	2	35.8	0	1	1	0	5	3.53	2	2	1	2	1	2	4	2	2	0	0	2	0	0	0	0
74972	1	2	2	3	0	1	36	2	22.2	0	0	0	0	3	5	1	2	0	2	0	2	5.7	2	0	2	0	2	0	1	2	1
74974	2	1	2	3	0	2	50	2	50.2	0	0	3	0	3	5	1	2	1	2	2	2	7.3	2	1	3	1	2	0	1	0	0
74981	1	2	2	1	1	1	33	2	34.8	0	0	3	1	1	NA	2	NA	1	2	2	NA	5.6	NA	0	2	0	2	1	0	0	0
74982	1	2	1	3	0	1	43	1	39.3	0	0	6	0	4	NA	2	NA	1	1	3	NA	6.9	NA	1	3	0	2	0	1	0	0
74983	1	1	2	1	1	2	63	0	26.1	1	1	7	0	1	1.28	2	0	0	0	3	0	3.7	0	2	0	0	2	1	0	0	0
74984	1	2	2	1	0	2	50	0	25.5	0	0	7	0	1	NA	2	NA	0	0	3	NA	5.8	NA	1	2	0	2	0	1	1	1
74989	1	1	1	3	0	2	80	2	26.7	0	1	3	0	3	2.4	2	1	0	2	2	1	5	1	3	1	0	2	0	0	NA	NA
74996	1	2	2	3	0	1	56	2	25.3	0	0	3	0	3	5	1	2	0	2	2	2	5.6	2	2	2	0	2	0	1	2	2
74997	1	1	2	3	1	1	40	1	44.2	0	0	2	0	3	1.61	1	1	1	1	1	1	4.7	1	1	1	0	2	1	1	0	0
74998	2	2	2	3	1	1	47	2	37.2	0	0	7	0	5	0.7	2	0	1	2	3	0	3.5	0	1	0	0	2	1	1	0	0
75000	9	2	2	1	1	2	45	0	30.7	1	0	0	0	1	0.56	2	0	1	0	0	0	3.5	0	1	0	0	2	1	1	0	0
75003	9	2	1	3	0	1	74	2	35.1	1	1	2	1	4	1.27	2	0	1	2	1	0	5.8	0	3	2	0	2	0	0	0	0
75004	2	2	1	3	0	2	52	2	19.6	0	0	6	0	5	3.09	2	1	0	2	3	2	4.8	2	2	1	0	2	0	1	0	0
75010	2	1	1	3	0	2	80	0	37.1	0	1	3	0	4	NA	2	NA	1	0	2	NA	7.5	NA	3	3	1	2	0	1	0	0
75012	1	2	1	3	1	1	60	2	27.3	0	1	7	2	3	5	2	2	0	2	3	2	5.8	2	2	2	0	2	1	1	2	2
75018	1	2	2	3	1	1	53	1	18.9	0	0	0	1	3	1.02	2	0	0	1	0	0	5.1	0	2	1	0	2	1	1	1	1
75020	1	1	1	3	0	1	71	0	45.2	0	0	7	2	3	0.92	1	0	1	0	3	0	7.2	0	3	3	1	2	0	1	0	0
75027	2	1	2	3	0	1	44	0	25.6	0	0	1	0	3	4.3	2	2	0	0	1	2	4.3	2	1	0	0	2	0	0	0	0
75042	1	2	2	3	1	2	54	1	22.8	0	0	0	1	4	0.07	2	0	0	1	0	0	5.2	0	2	1	0	2	1	1	2	2
75044	2	1	1	2	1	1	34	2	33.7	1	0	7	0	2	3.22	1	1	1	2	3	2	4.4	2	0	1	0	2	1	0	0	0
75047	2	2	1	3	0	2	38	2	43.1	0	1	7	2	3	1.07	1	0	1	2	3	0	4.9	0	0	1	0	2	0	0	NA	NA
75049	9	1	2	3	0	1	59	2	31	0	1	1	2	3	NA	2	NA	1	2	1	NA	6.5	NA	2	3	0	2	0	1	NA	NA
75057	1	2	1	2	0	1	51	2	33.8	0	1	7	1	2	2.63	1	1	1	2	3	1	3.7	1	2	0	0	2	0	1	2	2
75058	1	1	2	3	0	1	68	2	29.4	0	0	5	0	3	5	2	2	0	2	2	2	5.4	2	3	2	0	2	0	1	0	0
75060	1	2	2	3	0	2	60	0	38.2	0	0	1	0	4	5	2	2	1	0	1	2	6.5	2	2	3	1	2	0	1	0	0
75061	1	1	1	3	0	1	57	2	33.3	0	0	7	2	3	5	2	2	1	2	3	2	6.5	2	2	3	0	2	0	1	0	0
75064	2	1	1	1	0	2	68	0	27.6	0	0	6	1	1	NA	2	NA	0	0	3	NA	4.6	NA	3	1	0	2	0	1	0	0
75065	2	1	1	3	1	1	76	2	33.7	1	0	1	0	3	5	2	2	1	2	1	2	4.6	2	3	1	0	2	1	1	0	0
75066	1	2	2	3	0	2	44	2	26.9	0	0	7	0	4	5	2	2	0	2	3	2	5	2	1	1	0	2	0	1	0	0
75068	1	2	2	3	1	1	72	2	31.5	0	1	7	2	5	1.46	2	1	1	2	3	1	5.7	1	3	2	0	2	1	1	2	1
75071	1	2	2	3	0	1	33	2	35.4	0	0	7	0	5	1.27	2	0	1	2	3	0	9	0	0	3	1	2	0	1	0	0
75078	1	1	2	3	1	2	50	1	46.4	0	0	0	1	4	0.51	2	0	1	1	0	0	3	0	1	0	0	2	1	1	0	0
75081	2	2	2	1	1	1	68	0	29.7	0	0	7	0	1	NA	1	NA	0	0	3	NA	4.9	NA	3	1	0	2	1	1	0	0
75088	2	2	2	3	0	1	44	1	27.5	1	0	3	1	3	2.82	2	1	0	1	2	1	2.2	1	1	0	0	2	0	1	0	0
75089	1	1	1	3	0	2	62	0	37.8	1	0	7	2	3	3.09	1	1	1	0	3	2	8.1	2	2	3	1	2	0	1	0	0
75093	1	1	1	3	0	2	48	2	40.2	1	0	3	1	4	1.29	2	0	1	2	2	0	5.7	0	1	2	0	2	0	1	2	1
75097	1	2	2	3	0	2	44	2	23.5	0	0	5	0	4	4.55	2	2	0	2	2	2	2.8	2	1	0	0	2	0	1	2	1
75099	1	2	1	3	0	1	46	2	24.4	0	1	7	2	5	5	2	2	0	2	3	2	4.8	2	1	1	0	2	0	1	2	1
75103	1	1	2	3	0	2	55	1	26.1	0	0	0	1	5	0.42	1	0	0	1	0	0	2.8	0	2	0	0	2	0	0	0	0
75105	1	2	1	3	0	1	55	2	34.3	0	0	4	0	3	5	2	2	1	2	2	2	5.3	2	2	2	0	2	0	1	1	1
75108	1	1	2	3	1	2	78	2	30.5	0	0	7	2	3	4.45	1	2	1	2	3	2	7.4	2	3	3	1	2	1	1	0	0
75111	1	2	2	3	0	1	32	2	24.2	0	0	0	1	5	2.23	2	1	0	2	0	1	5.6	1	0	2	0	2	0	0	1	2
75112	2	1	1	3	1	1	80	2	26.6	1	0	4	0	3	2.05	2	1	0	2	2	1	3.4	1	3	0	0	2	1	1	0	0
75114	2	2	1	3	0	1	48	2	26.4	1	0	7	0	5	4.25	1	2	0	2	3	2	5.9	2	1	2	0	2	0	1	0	0
75118	1	2	2	3	1	2	52	2	34.3	0	1	2	1	4	3.3	2	1	1	2	1	2	4.8	2	2	1	0	2	1	1	0	0
75121	2	2	2	2	0	1	44	2	25.5	0	0	7	0	2	NA	2	NA	0	2	3	NA	4.5	NA	1	1	0	2	0	1	0	0
75123	1	2	2	3	0	1	35	2	37.2	0	1	7	0	4	5	1	2	1	2	3	2	5.9	2	0	2	0	2	0	1	0	0
75125	2	1	2	3	0	2	32	2	36.5	0	0	0	0	3	0.51	1	0	1	2	0	0	5	0	0	1	0	2	0	1	0	0
75128	1	1	1	3	0	2	50	2	26.6	0	0	7	0	3	3.63	2	2	0	2	3	2	6.5	2	1	3	1	2	0	1	0	0
75129	1	1	1	3	0	2	80	1	24.9	1	0	0	2	3	2.61	2	1	0	1	0	1	6.8	1	3	3	1	2	0	1	0	0
75131	1	2	1	3	0	1	40	2	25.4	0	0	3	2	5	5	2	2	0	2	2	2	3.4	2	1	0	0	2	0	1	0	0
75134	1	1	2	3	0	1	31	2	26.3	0	0	1	0	3	0.63	2	0	0	2	1	0	4.2	0	0	0	0	2	0	1	0	0
75136	1	2	1	3	0	1	56	2	27.1	0	1	3	2	3	5	2	2	0	2	2	2	6	2	2	2	0	2	0	1	0	0
75137	1	2	2	1	0	1	32	1	25.1	0	0	7	0	1	0.47	2	0	0	1	3	0	3.7	0	0	0	0	2	0	1	0	0
75139	2	2	2	3	0	1	44	0	31.3	1	0	0	2	5	0.02	2	0	1	0	0	0	4.1	0	1	0	0	2	0	0	NA	NA
75140	1	2	2	3	1	2	34	1	37.9	0	0	0	1	3	0.09	2	0	1	1	0	0	3.7	0	0	0	0	2	1	0	0	0
75146	2	1	1	3	1	2	47	2	43.1	1	1	0	0	4	5	2	2	1	2	0	2	7.8	2	1	3	1	2	1	1	0	0
75147	1	2	1	3	0	1	74	2	21.1	0	0	0	2	5	5	2	2	0	2	0	2	4.4	2	3	1	0	2	0	1	1	2
75149	1	2	2	3	0	1	47	1	24.8	0	0	0	0	4	1.04	2	0	0	1	0	0	5.3	0	1	2	0	2	0	1	2	2
75150	1	1	2	3	0	2	71	2	26.5	0	0	2	0	3	4.84	2	2	0	2	1	2	7.8	2	3	3	1	2	0	1	0	0
75155	1	1	2	3	1	2	34	2	25.7	0	0	1	1	3	5	2	2	0	2	1	2	4.3	2	0	0	0	2	1	1	2	2
75156	1	2	2	3	1	1	42	2	36.1	0	1	0	2	3	3.1	2	1	1	2	0	2	6.4	2	1	3	0	2	1	1	0	0
75157	1	2	2	3	1	1	56	2	31.1	1	0	7	0	4	5	2	2	1	2	3	2	7.2	2	2	3	1	2	1	1	0	0
75158	1	2	1	3	1	2	80	0	22.9	0	1	7	2	3	4.71	1	2	0	0	3	2	6.4	2	3	3	1	2	1	1	0	0
75159	1	2	2	3	1	1	68	2	27.4	0	0	7	2	3	3.22	2	1	0	2	3	2	6.1	2	3	2	0	2	1	1	1	1
75161	1	2	2	3	1	2	47	1	26.6	0	0	7	1	3	3.22	2	1	0	1	3	2	4.7	2	1	1	0	2	1	1	0	0
75162	1	1	2	3	0	1	54	2	25.1	0	0	7	2	3	NA	2	NA	0	2	3	NA	5.1	NA	2	1	0	2	0	1	0	0
75164	1	1	2	3	0	2	65	1	24.6	0	0	0	1	3	2.6	2	1	0	1	0	1	3.7	1	3	0	0	2	0	0	0	0
75175	1	2	2	3	1	1	34	2	23.6	0	0	0	0	5	3.48	2	1	0	2	0	2	6.3	2	0	3	0	2	1	1	2	1
75181	1	2	1	3	1	2	59	2	36.2	0	0	7	2	3	5	2	2	1	2	3	2	6.6	2	2	3	1	2	1	0	0	0
75187	1	2	2	3	0	2	40	2	18.9	0	0	0	0	5	4.55	2	2	0	2	0	2	4.6	2	1	1	0	2	0	1	0	0
75189	1	2	2	3	1	1	59	2	24.4	0	1	7	0	5	5	2	2	0	2	3	2	5.7	2	2	2	0	2	1	1	0	0
75190	1	2	2	3	0	1	41	2	28.4	0	1	7	1	3	1.49	2	1	0	2	3	1	8.1	1	1	3	1	2	0	1	2	2
75193	2	1	2	3	0	2	57	0	34.5	1	1	7	0	4	NA	1	NA	1	0	3	NA	7.9	NA	2	3	1	2	0	1	0	0
75195	1	1	1	3	1	1	80	0	47.1	1	0	0	1	4	0.23	2	0	1	0	0	0	5.5	0	3	2	0	2	1	1	0	0
75196	1	1	1	3	1	2	41	2	43.2	1	1	0	0	3	5	2	2	1	2	0	2	9.4	2	1	3	1	2	0	1	0	0
75207	1	1	1	3	1	1	65	2	24.2	0	1	7	2	5	2.09	2	1	0	2	3	1	5.6	1	3	2	0	1	1	0	0	0
75211	1	2	1	3	0	2	37	2	24.5	0	0	4	2	5	4.19	2	2	0	2	2	2	6	2	0	2	0	2	0	1	0	0
75212	2	2	1	3	0	2	53	2	26.6	0	1	7	0	3	4.04	1	2	0	2	3	2	5.9	2	2	2	0	2	0	1	0	0
75216	1	1	1	3	1	1	54	0	33.7	0	1	0	2	3	1.44	2	1	1	0	0	1	6.8	1	2	3	0	2	1	1	2	2
75217	1	2	2	3	1	1	59	2	28.1	0	0	7	2	3	0.51	1	0	0	2	3	0	4.6	0	2	1	0	2	1	0	0	0
75220	2	1	2	3	1	2	39	0	35.1	0	0	4	1	4	0.25	2	0	1	0	2	0	6.2	0	0	2	1	2	1	0	NA	1
75221	1	1	1	3	1	1	44	1	38.2	0	0	4	1	3	2.14	2	1	1	1	2	1	5.4	1	1	2	0	2	1	1	2	2
75232	2	1	1	1	1	1	34	1	31.2	0	0	0	1	1	1.05	1	0	1	1	0	0	8.1	0	0	3	1	2	1	0	0	0
75252	1	1	1	3	1	2	71	2	30.5	1	1	6	2	3	3.46	1	1	1	2	3	2	8.3	2	3	3	1	2	1	1	0	0
75256	1	2	2	2	1	1	44	0	30.2	0	1	0	1	2	1.42	2	1	1	0	0	1	5.9	1	1	2	0	2	1	1	2	1
75262	1	2	1	3	0	2	80	0	28.2	0	0	0	0	3	5	1	2	0	0	0	2	7	2	3	3	1	2	0	1	2	1
75263	2	1	1	3	0	1	66	1	20.7	0	1	2	0	5	NA	2	NA	0	1	1	NA	4.9	NA	3	1	0	2	0	1	0	0
75273	1	2	2	3	0	1	75	1	28.7	1	0	7	2	3	2.44	2	1	0	1	3	1	6.4	1	3	3	0	2	0	0	0	0
75277	1	1	2	3	0	1	70	2	48.3	1	1	0	0	3	1.08	2	0	1	2	0	0	5.9	0	3	2	0	2	0	1	1	1
75279	9	1	1	3	0	2	68	0	17.6	0	0	0	0	4	1.31	2	1	0	0	0	0	4.4	0	3	1	0	2	0	0	0	0
75289	1	1	2	3	0	2	42	0	37.4	0	0	7	0	3	1.06	2	0	1	0	3	0	4.8	0	1	1	0	2	0	1	0	0
75293	1	1	2	3	0	1	78	2	38.8	0	0	5	0	4	1.56	2	1	1	2	2	1	6.5	1	3	3	0	2	0	1	0	0
75298	2	1	1	3	0	1	72	1	26	1	0	7	0	4	5	2	2	0	1	3	2	6.4	2	3	3	0	2	0	0	0	0
75299	9	2	1	2	0	1	80	1	26.6	0	0	0	2	2	1.21	2	0	0	1	0	0	4.2	0	3	0	0	2	0	0	NA	NA
75306	2	1	1	3	1	1	59	2	21.4	0	1	7	0	5	1	2	0	0	2	3	0	4.5	0	2	1	0	2	1	0	0	0
75309	1	2	1	1	0	2	39	0	22.9	0	0	7	0	1	0.29	2	0	0	0	3	0	3.1	0	0	0	0	2	0	1	0	0
75311	2	2	2	3	1	1	74	1	27.9	1	0	7	0	4	1.91	2	1	0	1	3	1	6.6	1	3	3	0	2	1	1	0	0
75315	2	1	1	3	0	1	67	2	28.7	0	0	7	0	3	3.18	2	1	0	2	3	2	4.4	2	3	1	0	2	0	0	0	0
75325	1	1	1	3	0	2	53	0	29.8	0	0	3	0	3	0.85	1	0	0	0	2	0	6.6	0	2	3	1	2	0	1	2	2
75326	2	2	1	1	0	1	50	0	34.5	0	0	0	0	1	NA	2	NA	1	0	0	NA	5	NA	1	1	0	2	0	0	0	0
75327	1	2	1	1	0	1	34	1	30.4	0	1	0	0	1	1.47	2	1	1	1	0	1	7.9	1	0	3	1	2	0	0	0	0
75329	1	1	2	3	0	2	43	2	35.5	0	1	2	0	3	1.02	2	0	1	2	1	0	4.6	0	1	1	0	2	0	1	2	2
75330	1	1	1	3	1	1	55	2	23.9	0	0	7	1	3	1.89	2	1	0	2	3	1	6.6	1	2	3	0	2	1	1	2	1
75331	1	2	2	3	0	1	32	1	27.4	0	0	3	2	3	4.67	2	2	0	1	2	2	5.3	2	0	2	0	2	0	0	1	1
75333	1	2	1	1	0	1	44	2	29.6	0	0	2	2	1	3.82	2	2	0	2	1	2	5.3	2	1	2	0	2	0	1	NA	1
75335	1	2	1	3	0	2	36	0	34.2	0	1	3	0	4	0.54	2	0	1	0	2	0	8.4	0	0	3	1	2	0	1	0	0
75337	2	1	1	3	1	2	74	0	32.4	0	1	0	0	4	1.03	2	0	1	0	0	0	4.8	0	3	1	0	2	1	0	NA	NA
75339	1	2	2	3	1	1	34	1	37	0	1	0	1	3	2.35	1	1	1	1	0	1	7.6	1	0	3	1	2	1	1	2	1
75342	2	1	1	3	0	1	72	0	27.9	1	0	7	0	3	4.48	2	2	0	0	3	2	8.6	2	3	3	1	2	0	1	0	0
75343	1	2	1	3	0	1	80	0	31.7	1	0	0	2	3	1.34	1	1	1	0	0	0	6.5	0	3	3	0	2	0	1	0	0
75345	1	2	2	2	0	1	60	0	33.4	0	0	0	0	2	NA	2	NA	1	0	0	NA	5.4	NA	2	2	0	2	0	1	0	0
75346	1	2	2	3	1	1	41	2	28.6	0	0	0	0	3	5	2	2	0	2	0	2	6.1	2	1	2	0	2	1	1	0	0
75347	1	2	2	1	0	1	69	2	36.4	0	0	7	0	1	5	2	2	1	2	3	2	5.1	2	3	1	0	2	0	1	0	0
75349	1	2	2	2	1	1	54	0	24.5	0	1	0	1	2	0.87	2	0	0	0	0	0	4.4	0	2	1	0	2	1	1	0	0
75352	1	1	1	2	0	1	30	2	27.9	0	0	7	2	2	NA	2	NA	0	2	3	NA	5	NA	0	1	0	2	0	1	0	0
75356	9	1	2	3	1	2	80	0	29.2	0	0	7	0	3	NA	2	NA	0	0	3	NA	4.1	NA	3	0	0	2	1	0	NA	NA
75358	1	2	2	1	1	1	40	0	29.6	0	0	3	0	1	NA	2	NA	0	0	2	NA	3.5	NA	1	0	0	2	1	1	1	1
75362	1	2	2	2	1	2	43	0	25.6	0	1	7	0	2	2.78	1	1	0	0	3	1	7.6	1	1	3	1	2	1	1	2	1
75364	1	2	2	3	0	1	61	2	24.1	0	0	4	0	3	5	2	2	0	2	2	2	5.4	2	2	2	0	2	0	1	0	0
75374	1	2	2	3	0	1	52	2	21.7	0	1	5	0	3	5	2	2	0	2	2	2	4.1	2	2	0	0	2	0	1	2	2
75375	1	1	2	3	1	1	52	1	44.4	1	0	2	0	3	1.06	1	0	1	1	1	0	6	0	2	2	0	2	1	1	2	1
75377	1	2	2	3	0	1	53	2	27.3	0	0	2	0	3	5	2	2	0	2	1	2	5.8	2	2	2	0	2	0	1	0	0
75379	2	2	1	3	0	1	67	2	28.6	0	0	7	0	5	5	2	2	0	2	3	2	6	2	3	2	0	2	0	1	0	0
75381	1	2	1	3	0	1	76	2	32	0	0	0	0	3	1.23	2	0	1	2	0	0	6.1	0	3	2	0	2	0	1	0	0
75382	1	2	1	3	1	2	57	0	28.7	0	0	7	1	4	0.57	2	0	0	0	3	0	6.2	0	2	2	1	2	1	1	0	0
75384	1	1	1	3	0	1	61	2	29.2	1	0	3	0	3	NA	2	NA	0	2	2	NA	5.9	NA	2	2	0	2	0	1	2	1
75389	2	2	2	3	0	2	43	1	50.7	0	1	0	0	4	1.89	1	1	1	1	0	1	5	1	1	1	0	2	0	0	0	0
75390	1	2	2	3	0	1	36	2	28.6	1	0	7	0	5	4.77	2	2	0	2	3	2	6	2	0	2	0	2	0	1	0	0
75393	1	2	2	3	0	2	30	2	31.8	0	0	1	1	4	0.41	2	0	1	2	1	0	3.3	0	0	0	0	2	0	0	2	2
75395	1	2	2	3	1	1	53	2	28.7	0	0	3	2	4	3.45	2	1	0	2	2	2	5.8	2	2	2	0	2	1	0	NA	NA
75397	2	1	1	1	1	2	62	1	33.5	1	0	5	0	1	1.91	2	1	1	1	2	1	5.9	1	2	2	0	2	1	1	0	0
75404	1	2	1	2	1	1	43	2	38.5	0	1	0	2	2	3.48	2	1	1	2	0	2	6	2	1	2	0	2	1	1	0	0
75409	1	2	1	1	1	1	47	0	26.2	0	1	0	1	1	1.38	2	1	0	0	0	1	5.4	1	1	2	0	2	1	0	2	1
75414	1	2	2	3	1	1	56	2	23.5	0	0	4	0	5	5	2	2	0	2	2	2	7.3	2	2	3	1	2	0	1	2	1
75418	1	1	2	3	1	1	30	1	27.5	0	1	3	0	4	4.04	2	2	0	1	2	2	6.3	2	0	3	0	2	1	1	2	2
75424	1	2	2	2	1	2	48	2	27.6	0	0	7	0	2	NA	2	NA	0	2	3	NA	5.1	NA	1	1	0	2	1	1	0	0
75425	1	2	2	1	0	1	35	0	29.8	0	0	4	0	1	4.51	2	2	0	0	2	2	5.1	2	0	1	0	2	0	1	1	2
75428	2	2	2	3	0	1	40	0	27	0	0	7	0	5	4.35	2	2	0	0	3	2	4.5	2	1	1	0	2	0	1	0	0
75434	9	2	2	3	1	1	58	2	30.6	0	0	1	0	5	1.4	2	1	1	2	1	1	3.6	1	2	0	0	2	0	0	0	0
75435	1	2	2	3	0	1	66	2	22.8	0	0	5	2	3	5	2	2	0	2	2	2	3.5	2	3	0	0	2	0	1	2	2
75440	1	2	1	2	0	1	59	0	22.5	0	1	0	0	2	2.69	2	1	0	0	0	1	3.6	1	2	0	0	2	0	1	0	0
75444	2	2	2	3	0	1	58	2	36.5	0	0	5	0	3	5	2	2	1	2	2	2	4	2	2	0	0	2	0	1	0	0
75447	1	2	2	3	0	1	34	2	25.4	0	0	0	0	3	5	2	2	0	2	0	2	5.1	2	0	1	0	2	0	1	1	2
75449	2	2	2	2	1	2	71	2	27.2	0	0	0	0	2	4.2	2	2	0	2	0	2	6.3	2	3	3	1	2	1	1	1	1
75451	1	1	1	3	1	1	56	2	25.9	1	1	0	0	4	5	2	2	0	2	0	2	6.3	2	2	3	0	2	1	1	1	1
75462	1	2	1	1	0	2	51	0	37.2	0	1	7	0	1	1.01	2	0	1	0	3	0	5.4	0	2	2	0	2	0	0	0	0
75465	1	2	2	1	0	1	32	2	23.6	0	0	1	2	1	2.69	2	1	0	2	1	1	3.8	1	0	0	0	2	0	1	0	0
75467	1	1	2	3	0	2	61	0	25.8	1	1	0	0	3	4.26	2	2	0	0	0	2	3.7	2	2	0	0	2	0	1	2	1
75468	1	1	1	3	0	1	54	2	34.6	0	0	5	0	3	5	2	2	1	2	2	2	5	2	2	1	0	2	0	1	2	1
75473	2	1	1	3	1	1	74	1	28.5	0	0	0	0	4	1.91	2	1	0	1	0	1	5.1	1	3	1	0	2	1	1	0	0
75482	2	2	1	1	0	1	53	0	29.4	0	0	7	0	1	0.8	2	0	0	0	3	0	4	0	2	0	0	2	0	1	0	0
75483	1	2	2	3	1	1	57	0	30.4	0	0	5	1	4	0.19	2	0	1	0	2	0	6.5	0	2	3	0	2	1	1	1	1
75486	1	1	2	1	1	2	32	0	35.2	0	0	5	2	1	2.36	2	1	1	0	2	1	6.3	1	0	3	1	2	1	1	0	0
75487	9	2	1	1	1	1	51	2	21.1	0	0	0	2	1	NA	2	NA	0	2	0	NA	5	NA	2	1	0	2	1	0	0	0
75491	1	1	1	3	0	2	57	2	27.2	0	0	4	0	5	NA	2	NA	0	2	2	NA	4.9	NA	2	1	0	2	0	0	2	1
75495	2	2	1	3	1	1	66	0	43.1	1	0	7	0	4	0.86	1	0	1	0	3	0	2.9	0	3	0	0	2	1	1	0	0
75496	2	2	1	3	1	1	72	0	23.4	0	0	0	0	4	1.26	2	0	0	0	0	0	6.2	0	3	2	0	2	1	0	0	0
75499	2	1	2	3	0	1	60	1	28.2	1	0	2	0	3	5	2	2	0	1	1	2	5.3	2	2	2	0	2	0	0	0	0
75500	1	1	2	3	0	2	75	2	26.8	1	1	4	2	3	3.48	2	1	0	2	2	2	6.1	2	3	2	1	2	0	1	2	2
75504	2	1	2	3	0	1	41	0	31.4	0	0	5	0	3	0.91	2	0	1	0	2	0	5.6	0	1	2	0	2	0	1	0	0
75505	1	1	1	3	0	1	67	2	23.9	1	0	1	0	3	5	2	2	0	2	1	2	5.1	2	3	1	0	2	0	1	0	0
75511	1	2	2	3	0	2	49	2	29.9	0	0	7	1	3	5	2	2	0	2	3	2	5.1	2	1	1	0	2	0	1	1	2
75519	1	2	1	3	0	1	55	2	31.7	1	0	4	0	4	5	2	2	1	2	2	2	4.1	2	2	0	0	2	0	1	0	0
75524	1	1	2	3	0	1	48	2	27.6	0	0	7	2	5	4.25	2	2	0	2	3	2	8.4	2	1	3	1	2	0	1	2	1
75527	1	1	2	3	0	2	58	2	55.7	1	0	0	0	3	0.65	1	0	1	2	0	0	6.4	0	2	3	1	2	0	0	0	0
75528	1	2	2	3	0	1	37	2	35.6	0	1	7	0	3	2.18	2	1	1	2	3	1	6	1	0	2	0	2	0	0	0	0
75531	1	2	2	3	0	2	37	0	52.4	1	1	3	1	3	4.19	1	2	1	0	2	2	6	2	0	2	0	2	0	1	1	NA
75532	1	2	2	1	0	1	36	0	31.3	0	1	1	2	1	1.34	2	1	1	0	1	0	5.3	0	0	2	0	2	0	1	2	1
75537	1	2	2	2	0	2	42	2	22.9	0	0	7	0	2	2.9	2	1	0	2	3	1	3.4	1	1	0	0	2	0	1	1	1
75538	2	1	2	1	1	1	38	0	34.2	0	0	0	0	1	1.79	2	1	1	0	0	1	5.1	1	0	1	0	2	1	1	0	0
75542	1	1	2	3	0	2	74	1	27.2	0	0	7	0	3	NA	2	NA	0	1	3	NA	4.7	NA	3	1	0	2	0	1	0	0
75543	1	1	1	3	1	1	66	2	33.2	1	1	0	0	3	1.08	1	0	1	2	0	0	4.8	0	3	1	0	2	1	0	0	0
75546	1	1	2	3	0	2	37	2	31.4	0	0	4	0	4	1.72	2	1	1	2	2	1	4.8	1	0	1	0	2	0	1	0	0
75547	1	1	2	2	1	1	55	0	28.1	0	0	0	1	2	NA	1	NA	0	0	0	NA	4.3	NA	2	0	0	2	1	1	0	0
75549	1	2	2	3	0	2	38	2	18.6	0	0	7	0	3	NA	2	NA	0	2	3	NA	3.7	NA	0	0	0	2	0	1	2	1
75553	1	1	2	3	1	2	80	2	30.6	1	0	7	0	3	1.57	2	1	1	2	3	1	5.2	1	3	1	0	2	1	1	0	0
75558	2	2	2	3	0	1	37	2	30.3	0	0	1	0	3	3.14	2	1	1	2	1	2	5.1	2	0	1	0	2	0	0	0	0
75562	1	1	2	3	1	2	63	1	25.4	0	0	7	1	4	3.18	1	1	0	1	3	2	7.4	2	2	3	1	2	1	1	0	0
75571	1	2	2	3	1	1	57	2	27	0	0	0	0	5	5	2	2	0	2	0	2	7	2	2	3	1	2	1	1	1	1
75572	1	1	2	1	1	2	68	0	28.5	1	0	4	2	1	0.27	2	0	0	0	2	0	3.4	0	3	0	0	2	1	1	0	0
75573	1	1	1	1	1	2	67	0	38.4	1	0	3	2	1	0.84	1	0	1	0	2	0	7.2	0	3	3	1	2	1	0	0	0
75576	2	2	2	3	0	1	47	2	26.9	1	0	7	0	4	4.96	2	2	0	2	3	2	5.6	2	1	2	0	2	0	1	0	0
75579	1	1	1	1	0	1	60	2	39.9	0	0	7	2	1	2.26	1	1	1	2	3	1	6.3	1	2	3	0	2	0	0	NA	NA
75585	1	2	1	3	0	1	31	2	25.7	0	1	4	0	3	NA	2	NA	0	2	2	NA	6.8	NA	0	3	0	2	0	1	0	0
75588	1	2	2	2	0	1	32	2	33.3	0	0	4	2	2	5	2	2	1	2	2	2	5.9	2	0	2	0	2	0	1	0	0
75590	1	2	2	3	1	2	47	2	22.4	0	0	6	0	5	5	2	2	0	2	3	2	5.3	2	1	2	0	2	1	1	1	1
75591	1	2	2	1	1	1	38	1	31.8	0	0	0	0	1	1.58	2	1	1	1	0	1	5.6	1	0	2	0	2	1	1	0	0
75592	2	1	2	3	0	2	64	0	19.3	0	1	2	0	5	0.87	2	0	0	0	1	0	3.7	0	3	0	0	2	0	1	0	0
75593	9	1	2	1	0	2	34	0	43.6	0	0	5	0	1	NA	2	NA	1	0	2	NA	3.4	NA	0	0	0	2	0	0	NA	NA
75596	1	1	1	3	1	2	44	1	31.2	0	0	0	1	4	0.05	1	0	1	1	0	0	6.5	0	1	3	1	2	1	1	1	1
75598	1	2	2	1	0	2	62	2	29.1	0	0	5	2	1	5	2	2	0	2	2	2	4.1	2	2	0	0	2	0	1	0	0
75601	1	1	1	1	0	1	61	2	28.4	1	0	7	2	1	3.87	2	2	0	2	3	2	7.8	2	2	3	1	2	0	1	0	0
75607	2	2	2	3	1	1	64	2	32.7	0	0	5	2	3	2.06	2	1	1	2	2	1	4.2	1	3	0	0	2	1	0	0	0
75609	1	1	1	3	0	1	80	2	25.6	0	0	7	2	3	5	2	2	0	2	3	2	7.3	2	3	3	1	2	0	1	2	1
75613	2	1	1	3	0	2	58	1	34	0	0	7	0	4	NA	2	NA	1	1	3	NA	5.4	NA	2	2	0	2	0	1	0	0
75616	1	1	2	3	0	1	30	1	31.8	0	0	0	0	3	1.31	1	1	1	1	0	0	5.1	0	0	1	0	2	0	0	0	0
75619	1	1	2	1	1	1	36	2	27.4	0	0	2	2	1	4.53	2	2	0	2	1	2	6.7	2	0	3	0	2	0	0	2	1
75620	2	2	2	3	1	2	52	0	18.1	0	0	2	0	4	0.69	2	0	0	0	1	0	4.6	0	2	1	0	2	1	0	0	0
75621	2	2	1	3	1	2	59	1	26.9	0	1	2	0	4	4.16	2	2	0	1	1	2	4.7	2	2	1	0	2	1	1	0	0
75625	2	1	1	3	1	2	60	0	42.4	1	0	7	2	4	0.76	1	0	1	0	3	0	7.4	0	2	3	1	2	1	1	0	0
75628	2	1	1	3	0	1	72	2	28.2	0	1	7	0	3	4.45	2	2	0	2	3	2	7.2	2	3	3	1	2	0	1	0	0
75630	1	2	1	1	1	1	63	0	28.3	1	0	7	2	1	1.27	2	0	0	0	3	0	4.7	0	2	1	0	2	1	1	1	1
75631	1	1	1	3	1	2	72	1	27.8	1	1	3	0	4	2.3	2	1	0	1	2	1	7.7	1	3	3	1	2	1	1	0	0
75635	1	1	2	3	1	1	48	2	22.2	0	0	0	1	4	0.86	2	0	0	2	0	0	7.4	0	1	3	1	2	1	1	2	2
75636	1	2	2	3	1	1	20	2	35.8	0	0	7	1	3	1.26	2	0	1	2	3	0	4.3	0	0	0	0	2	1	0	2	2
75641	1	2	2	3	0	2	49	2	20.7	0	0	7	0	3	4.35	2	2	0	2	3	2	5.2	2	1	1	0	2	0	1	1	2
75643	2	1	2	2	0	2	43	2	22.5	0	0	7	0	2	0.34	2	0	0	2	3	0	3.6	0	1	0	0	2	0	1	0	0
75653	2	1	1	3	0	1	40	1	25.7	0	0	7	0	4	1.44	2	1	0	1	3	1	6.4	1	1	3	0	2	0	0	0	0
75654	1	1	1	3	1	1	30	1	34.1	1	1	2	0	4	1.06	2	0	1	1	1	0	4.6	0	0	1	0	2	1	1	0	0
75660	2	1	1	3	1	2	59	1	32	1	0	2	0	4	2.87	2	1	1	1	1	1	6.5	1	2	3	1	2	1	1	0	0
75662	1	2	2	2	0	1	53	2	26.1	0	0	2	0	2	5	2	2	0	2	1	2	4.1	2	2	0	0	2	0	1	0	0
75664	1	1	1	3	0	2	31	1	33.8	0	1	1	1	4	0.39	2	0	1	1	1	0	4.2	0	0	0	0	2	0	0	0	0
75666	1	2	2	3	0	2	31	2	29.1	0	0	7	0	4	5	2	2	0	2	3	2	5.3	2	0	2	0	2	0	1	0	0
75667	1	2	1	3	1	2	46	1	22.6	0	1	2	1	3	0.63	1	0	0	1	1	0	4.1	0	1	0	0	2	1	1	0	0
75669	2	2	2	3	0	1	64	2	22.2	0	1	7	0	5	5	2	2	0	2	3	2	6	2	3	2	0	2	0	1	0	0
75679	9	2	2	3	0	1	34	1	25.2	0	1	0	1	3	1.01	2	0	0	1	0	0	3.9	0	0	0	0	2	0	1	0	0
75684	1	2	2	3	0	1	33	1	28	0	0	7	2	3	2.52	2	1	0	1	3	1	6.1	1	0	2	0	2	0	1	2	2
75685	2	1	1	3	0	1	57	0	30.8	0	0	7	0	4	0.19	2	0	1	0	3	0	5.8	0	2	2	0	2	0	1	0	0
75686	1	1	1	3	0	2	42	2	32.6	0	0	2	0	3	1.92	1	1	1	2	1	1	6.4	1	1	3	1	2	0	0	2	1
75688	1	2	1	2	0	2	57	0	33.1	1	0	7	0	2	0.3	1	0	1	0	3	0	5.2	0	2	1	0	2	0	0	0	0
75695	1	1	2	1	1	2	74	0	22.4	0	0	0	2	1	1.07	2	0	0	0	0	0	3.6	0	3	0	0	2	1	0	NA	NA
75696	2	1	2	3	0	2	80	2	26.9	0	0	1	0	3	0.64	2	0	0	2	1	0	5.5	0	3	2	0	2	0	0	0	0
75699	1	2	2	1	1	2	29	2	23.6	0	0	1	0	1	0.71	2	0	0	2	1	0	3.9	0	0	0	0	2	1	0	0	0
75702	1	2	2	3	0	2	59	2	44.9	0	0	4	0	3	4.09	2	2	1	2	2	2	5.9	2	2	2	0	2	0	1	2	1
75705	1	2	2	3	0	2	50	2	23.7	0	0	7	0	3	5	2	2	0	2	3	2	3.1	2	1	0	0	2	0	1	0	0
75706	1	1	2	3	0	2	44	2	32.6	0	0	7	2	4	1.93	2	1	1	2	3	1	4.5	1	1	1	0	2	0	1	0	0
75714	1	2	2	3	0	1	54	2	23.9	1	0	7	2	5	5	2	2	0	2	3	2	5.7	2	2	2	0	2	0	1	2	2
75717	1	1	1	3	1	2	80	1	28.5	1	0	0	0	3	1.54	1	1	0	1	0	1	4.1	1	3	0	0	2	1	0	0	0
75721	2	2	1	3	1	1	62	0	32.6	0	1	7	2	3	0.7	1	0	1	0	3	0	3.4	0	2	0	0	2	1	1	0	0
75723	1	2	1	3	1	2	55	2	35.3	0	1	3	2	5	1.46	2	1	1	2	2	1	5	1	2	1	0	2	1	1	0	0
75738	1	2	1	2	0	1	70	0	34.9	0	1	3	0	2	2.19	2	1	1	0	2	1	7.4	1	3	3	1	2	0	1	0	0
75742	1	2	2	2	0	1	37	2	30.2	0	1	7	0	2	2.97	2	1	1	2	3	1	5.3	1	0	2	0	2	0	1	0	0
75748	1	2	2	3	1	2	80	2	NA	0	0	0	0	5	3.08	2	1	NA	2	0	2	1.7	2	3	0	0	2	1	1	0	0
75749	1	2	1	2	1	1	69	1	27.4	1	0	0	1	2	0.72	2	0	0	1	0	0	5.2	0	3	1	0	2	1	1	0	0
75750	1	2	1	3	0	1	70	2	27.3	0	0	3	0	3	5	2	2	0	2	2	2	5.3	2	3	2	0	2	0	1	2	1
75751	1	2	1	3	0	1	47	2	28.1	0	0	5	2	3	5	2	2	0	2	2	2	5.5	2	1	2	0	1	0	1	0	0
75754	1	2	1	3	1	1	55	2	28.7	1	0	7	2	3	0.61	2	0	0	2	3	0	6.9	0	2	3	0	2	1	1	0	0
75755	1	2	2	3	0	2	41	2	31.8	0	0	7	0	3	5	2	2	1	2	3	2	5.1	2	1	1	0	2	0	1	0	0
75758	2	2	2	3	0	2	45	2	20.6	0	0	2	0	5	5	2	2	0	2	1	2	5.4	2	1	2	0	2	0	0	0	0
75762	1	1	1	3	1	2	61	0	31.3	1	0	7	0	3	4.26	2	2	1	0	3	2	6.1	2	2	2	1	2	1	1	0	0
75763	1	1	1	2	0	1	32	2	29.3	0	0	0	2	2	1.17	2	0	0	2	0	0	6.9	0	0	3	0	2	0	1	0	0
75768	9	2	2	3	0	1	46	1	20.5	0	0	3	0	5	2.94	2	1	0	1	2	1	4.3	1	1	0	0	2	0	1	0	0
75769	1	2	2	3	0	1	72	0	23.6	0	0	0	0	3	4.48	2	2	0	0	0	2	4.9	2	3	1	0	2	0	0	0	0
75774	1	1	1	3	1	1	80	2	25.1	0	0	7	2	3	1.29	2	0	0	2	3	0	4	0	3	0	0	2	1	1	0	0
75781	1	1	2	3	0	2	65	2	40.4	1	0	7	2	3	5	2	2	1	2	3	2	5.3	2	3	2	0	1	0	1	0	0
75787	1	1	1	3	0	1	72	1	31.6	0	1	5	0	3	NA	2	NA	1	1	2	NA	7.8	NA	3	3	1	2	0	1	0	0
75789	1	1	1	3	1	2	50	1	27.5	1	0	2	2	3	5	2	2	0	1	1	2	7.3	2	1	3	1	2	1	1	1	1
75792	1	2	2	3	0	1	42	2	31.2	0	0	0	2	3	1.68	2	1	1	2	0	1	6.3	1	1	3	0	2	0	1	NA	NA
75805	2	2	1	3	1	2	53	0	16.9	0	1	7	1	3	1.34	2	1	0	0	3	0	3.9	0	2	0	0	2	1	1	0	0
75807	1	2	2	3	0	2	32	1	20.7	0	0	0	0	3	3.27	2	1	0	1	0	2	5.3	2	0	2	0	2	0	1	0	0
75820	2	1	2	3	0	1	45	2	31	0	0	7	0	5	5	2	2	1	2	3	2	3.7	2	1	0	0	2	0	0	0	0
75822	2	2	2	3	0	1	34	2	19.3	0	0	2	0	3	5	2	2	0	2	1	2	4.4	2	0	1	0	2	0	1	0	0
75823	2	2	2	3	0	2	43	2	28.6	0	0	3	0	5	3.37	2	1	0	2	2	2	4.5	2	1	1	0	2	0	1	0	0
75824	2	2	2	3	0	2	50	1	44.5	0	0	3	0	3	1.31	1	1	1	1	2	0	4.7	0	1	1	0	2	0	0	0	0
75825	2	2	2	3	0	2	40	2	25	0	0	3	0	5	1.68	2	1	0	2	2	1	4.1	1	1	0	0	2	0	0	0	0
75828	1	2	2	3	0	2	43	1	35.9	0	0	2	0	3	4.55	1	2	1	1	1	2	6.2	2	1	2	1	2	0	1	0	0
75831	1	2	2	3	0	1	32	2	29.4	0	1	0	0	3	5	2	2	0	2	0	2	4.4	2	0	1	0	2	0	0	2	2
75838	1	2	1	3	0	1	80	1	26.2	0	0	0	0	3	5	2	2	0	1	0	2	5.4	2	3	2	0	2	0	1	0	0
75839	9	2	2	3	0	1	49	0	28.1	0	0	0	0	4	1.16	2	0	0	0	0	0	4.1	0	1	0	0	2	0	0	NA	NA
75841	9	2	2	3	1	1	44	0	28	0	0	7	1	3	2.54	2	1	0	0	3	1	3.3	1	1	0	0	2	1	0	NA	NA
75845	1	1	2	1	1	1	59	2	33.2	1	0	0	1	1	2.56	2	1	1	2	0	1	3.9	1	2	0	0	2	1	1	2	2
75848	1	1	1	3	1	1	59	2	33.8	0	0	7	0	3	5	2	2	1	2	3	2	5.1	2	2	1	0	2	1	1	2	1
75850	2	2	2	3	0	2	37	2	20.7	0	0	2	0	5	5	2	2	0	2	1	2	4	2	0	0	0	2	0	1	0	0
75855	2	2	2	3	0	1	28	1	27.4	0	0	4	0	3	2.53	2	1	0	1	2	1	6.4	1	0	3	0	2	0	1	0	0
75860	1	1	2	3	1	1	60	2	40.7	0	0	2	0	5	4.77	1	2	1	2	1	2	5.1	2	2	1	0	2	1	1	0	0
75861	2	2	2	3	0	2	52	2	27.4	0	0	0	0	4	3.55	2	2	0	2	0	2	6.1	2	2	2	1	2	0	1	1	1
75863	1	2	1	3	1	2	62	1	19.5	0	0	0	1	5	NA	2	NA	0	1	0	NA	4.7	NA	2	1	0	2	1	1	0	0
75870	1	2	2	2	0	2	40	2	23.6	0	0	5	2	2	2.18	2	1	0	2	2	1	3.7	1	1	0	0	2	0	1	0	0
75871	2	2	2	3	0	2	57	2	23.8	0	0	7	0	3	3.48	2	1	0	2	3	2	3.9	2	2	0	0	2	0	1	0	0
75874	2	1	1	3	0	2	22	2	32.7	0	0	0	0	3	2.43	2	1	1	2	0	1	7	1	0	3	1	1	0	1	0	0
75882	1	2	1	3	0	1	54	0	28	0	0	7	0	3	5	2	2	0	0	3	2	6.7	2	2	3	0	1	0	1	0	0
75883	1	2	1	3	0	1	80	1	43	0	1	4	1	3	0.71	1	0	1	1	2	0	6	0	3	2	0	2	0	1	0	0
75885	2	2	2	3	0	1	40	2	23.8	0	0	7	0	3	5	2	2	0	2	3	2	4.2	2	1	0	0	2	0	1	0	0
75888	1	2	9	3	0	2	44	2	32.2	0	1	3	0	3	2.2	1	1	1	2	2	1	4.4	1	1	1	0	2	0	1	0	0
75890	2	2	2	3	0	2	43	0	31.3	0	1	0	0	3	1.81	2	1	1	0	0	1	5.6	1	1	2	0	2	0	1	0	0
75892	1	1	2	3	1	2	80	2	26.2	0	1	7	2	3	2.4	2	1	0	2	3	1	4.2	1	3	0	0	2	1	0	NA	NA
75894	9	2	2	3	1	1	46	2	43.9	0	0	7	2	3	3.79	2	2	1	2	3	2	3.6	2	1	0	0	2	1	1	0	0
75895	1	2	1	3	0	2	55	2	32.2	0	0	7	0	3	0.84	2	0	1	2	3	0	5.1	0	2	1	0	2	0	1	0	0
75904	2	1	1	1	1	2	70	0	37.1	1	0	7	0	1	1.27	2	0	1	0	3	0	3.3	0	3	0	0	2	1	1	0	0
75905	1	2	1	3	0	1	36	2	18.4	0	0	7	0	5	4.77	2	2	0	2	3	2	4.6	2	0	1	0	2	0	1	2	1
75907	2	1	9	3	0	1	40	2	27.9	0	0	1	0	3	1.39	2	1	0	2	1	1	5.3	1	1	2	0	2	0	0	NA	NA
75910	2	2	2	3	0	1	30	2	27.1	0	0	1	0	3	1.51	2	1	0	2	1	1	7.2	1	0	3	1	2	0	1	0	0
75911	1	2	2	3	1	1	67	1	21.6	0	0	1	0	4	4.28	2	2	0	1	1	2	5.5	2	3	2	0	2	1	1	1	1
75912	2	1	2	3	1	2	78	2	27.3	1	0	0	0	4	3.07	2	1	0	2	0	2	4.7	2	3	1	0	2	1	1	0	0
75913	1	2	1	3	1	2	32	2	36.1	0	1	0	1	3	NA	2	NA	1	2	0	NA	4.7	NA	0	1	0	2	1	1	0	0
75915	1	1	2	1	0	2	63	1	23.1	0	0	7	0	1	1.98	2	1	0	1	3	1	4.7	1	2	1	0	2	0	1	1	2
75922	1	2	1	3	0	2	65	2	27.7	0	0	0	0	3	4.77	2	2	0	2	0	2	6.6	2	3	3	1	2	0	1	0	0
75923	1	1	1	3	1	2	77	2	25	0	0	5	0	3	3.87	2	2	0	2	2	2	5.4	2	3	2	0	2	1	1	2	1
75924	1	2	2	3	1	2	54	2	14.1	0	0	1	0	5	2.36	2	1	0	2	1	1	4.8	1	2	1	0	2	1	1	0	0
75925	1	1	2	3	0	1	51	0	22.5	0	0	0	1	4	0.6	2	0	0	0	0	0	4.3	0	2	0	0	2	0	0	1	1
75927	9	2	2	3	1	1	25	2	20.6	0	0	7	1	4	NA	2	NA	0	2	3	NA	4.3	NA	0	0	0	2	1	0	NA	NA
75928	1	2	1	3	0	1	31	2	31.9	0	0	0	0	3	5	2	2	1	2	0	2	5.8	2	0	2	0	2	0	1	0	0
75932	1	1	1	2	0	1	41	1	42	0	0	7	0	2	5	2	2	1	1	3	2	7.2	2	1	3	1	2	0	0	0	0
75934	1	2	2	3	1	2	50	0	26.4	0	1	0	1	3	0	1	0	0	0	0	0	4	0	1	0	0	2	1	1	0	0
75936	1	2	2	1	0	2	35	0	23.6	0	0	0	0	1	0.61	2	0	0	0	0	0	2.9	0	0	0	0	2	0	1	0	0
75937	1	1	1	3	1	1	77	2	31.9	1	0	7	2	3	5	2	2	1	2	3	2	6.2	2	3	2	0	2	1	1	0	0
75938	1	1	2	1	1	1	44	2	50	1	0	1	0	1	5	2	2	1	2	1	2	5.3	2	1	2	0	2	1	1	0	0
75942	1	1	1	3	1	2	76	1	23.9	0	0	0	1	4	3.56	2	2	0	1	0	2	6.4	2	3	3	1	2	1	0	NA	NA
75945	1	1	2	3	1	1	38	2	18.4	0	0	0	1	5	1.72	2	1	0	2	0	1	6.1	1	0	2	0	2	1	0	NA	NA
75949	2	2	1	1	0	2	40	2	31.1	0	1	7	0	1	1.27	2	0	1	2	3	0	5.5	0	1	2	0	2	0	0	0	0
75951	1	2	2	3	0	2	32	2	25.1	0	0	7	0	4	3	2	1	0	2	3	2	4.5	2	0	1	0	2	0	1	2	2
75954	1	1	2	3	1	2	54	2	34.1	0	1	3	0	3	2.36	2	1	1	2	2	1	5.5	1	2	2	0	2	1	1	0	0
75955	2	2	2	3	0	1	73	2	19.4	0	0	0	0	5	5	2	2	0	2	0	2	5	2	3	1	0	2	0	1	0	0
75960	2	2	2	1	1	1	76	1	21.6	0	0	7	0	1	2.53	2	1	0	1	3	1	3.3	1	3	0	0	2	1	0	0	0
75962	2	1	1	1	1	1	64	0	30.7	0	0	7	0	1	1.26	2	0	1	0	3	0	5.8	0	3	2	0	2	1	1	0	0
75964	1	1	2	3	0	1	71	2	21.5	0	0	5	0	3	5	2	2	0	2	2	2	7.1	2	3	3	1	2	0	1	2	1
75965	1	1	2	3	1	2	64	2	31	0	0	0	2	3	1.2	1	0	1	2	0	0	5.2	0	3	1	0	2	1	1	0	0
75966	1	2	2	3	0	2	37	2	25.4	0	0	7	2	3	5	2	2	0	2	3	2	4.5	2	0	1	0	2	0	1	1	2
75969	1	2	2	3	1	1	69	1	23.5	0	0	7	2	5	3.81	2	2	0	1	3	2	6.6	2	3	3	0	2	1	1	0	0
75970	1	2	2	3	1	1	30	0	29.5	0	1	7	1	3	0.93	2	0	0	0	3	0	6.6	0	0	3	0	2	1	0	2	2
75973	1	2	1	3	0	1	65	2	34	0	0	4	0	3	5	2	2	1	2	2	2	6.2	2	3	2	0	2	0	1	0	0
75974	1	1	1	3	0	2	71	2	28	0	0	7	2	3	3.46	2	1	0	2	3	2	6.1	2	3	2	1	2	0	1	0	0
75976	2	1	1	3	1	1	67	2	31.1	1	0	7	0	4	1.97	2	1	1	2	3	1	5.9	1	3	2	0	2	1	1	0	0
75978	1	1	1	3	0	1	71	2	38.2	1	0	0	0	3	2.38	1	1	1	2	0	1	5	1	3	1	0	2	0	1	0	0
75980	9	2	2	3	0	1	31	2	23.9	0	0	5	0	3	5	2	2	0	2	2	2	5	2	0	1	0	2	0	1	0	0
75982	1	1	2	3	1	2	75	0	20.3	0	0	7	1	3	0.91	2	0	0	0	3	0	2.6	0	3	0	0	2	1	1	2	2
75985	2	2	2	3	0	1	51	0	20.2	0	1	2	2	3	0.77	2	0	0	0	1	0	2.9	0	2	0	0	2	0	0	0	0
75986	2	2	2	2	0	1	50	2	22.9	0	1	7	0	2	2.1	2	1	0	2	3	1	6.1	1	1	2	0	2	0	0	0	0
75989	1	2	2	3	1	2	29	0	21	0	0	0	1	4	1.29	2	0	0	0	0	0	6.4	0	0	3	1	2	1	1	2	2
75991	1	1	2	3	1	1	80	2	32.3	1	0	0	2	3	3.92	1	2	1	2	0	2	4.4	2	3	1	0	1	1	1	2	2
75992	1	2	2	3	0	2	34	2	28.5	0	0	0	1	3	1.22	2	0	0	2	0	0	4.5	0	0	1	0	2	0	1	0	0
75993	1	1	2	3	0	2	44	2	25.7	0	1	3	0	3	5	2	2	0	2	2	2	6	2	1	2	0	2	0	1	2	2
75996	1	2	2	3	1	1	61	1	28.2	0	0	0	2	4	NA	2	NA	0	1	0	NA	6.5	NA	2	3	0	2	1	1	2	1
75998	2	1	1	3	1	1	80	2	27.4	0	0	1	2	3	5	2	2	0	2	1	2	5.4	2	3	2	0	2	1	1	NA	NA
76004	1	1	2	3	1	2	58	1	54.9	0	0	7	0	5	0.03	1	0	1	1	3	0	7.2	0	2	3	1	2	1	0	0	0
76006	1	2	2	3	0	2	32	2	28.2	0	0	7	1	3	0.77	2	0	0	2	3	0	4.2	0	0	0	0	2	0	1	0	0
76007	2	2	1	3	0	1	37	2	22.1	0	0	1	0	3	5	2	2	0	2	1	2	3.1	2	0	0	0	2	0	0	0	0
76008	1	1	2	3	0	2	31	2	27.6	0	0	2	2	5	1.34	2	1	0	2	1	0	4	0	0	0	0	2	0	1	2	1
76015	1	1	1	3	0	2	30	1	29.9	0	0	7	0	4	5	2	2	0	1	3	2	5.3	2	0	2	0	2	0	1	0	0
76016	1	2	1	3	1	1	79	2	25.9	0	0	2	0	3	3.1	2	1	0	2	1	2	5.2	2	3	1	0	2	1	1	0	0
76018	1	2	2	3	0	2	30	2	36.7	0	0	0	0	3	1.52	2	1	1	2	0	1	6.1	1	0	2	1	2	0	1	0	0
76023	1	1	1	3	1	1	67	2	31.2	1	0	2	0	4	5	2	2	1	2	1	2	5.9	2	3	2	0	2	1	1	0	0
76024	9	2	2	3	0	2	40	2	25.7	0	0	2	0	4	5	2	2	0	2	1	2	4.4	2	1	1	0	2	0	1	NA	2
76025	1	1	1	3	0	1	51	2	25.3	0	1	7	2	3	5	2	2	0	2	3	2	7.6	2	2	3	1	2	0	1	2	2
76028	2	2	2	3	1	2	57	0	24.9	0	1	0	0	4	1.42	2	1	0	0	0	1	4	1	2	0	0	2	1	1	0	0
76030	1	2	1	3	0	1	32	2	24.2	0	0	4	0	4	3.4	2	1	0	2	2	2	4.9	2	0	1	0	2	0	1	0	0
76033	1	2	2	2	0	2	69	1	33.7	1	0	7	2	2	2.23	2	1	1	1	3	1	5.8	1	3	2	0	2	0	1	0	0
76036	9	2	2	2	1	1	64	0	27.5	0	0	0	1	2	0.04	2	0	0	0	0	0	4.1	0	3	0	0	2	1	0	NA	NA
76040	1	2	2	3	0	2	60	2	37.7	0	0	1	0	4	3.48	2	1	1	2	1	2	7	2	2	3	1	2	0	1	0	0
76041	1	1	1	3	0	1	52	2	32.8	0	0	5	1	3	3.07	2	1	1	2	2	2	6.1	2	2	2	0	2	0	1	2	2
76043	2	1	2	1	0	1	66	1	29.8	0	0	2	0	1	NA	2	NA	0	1	1	NA	4.7	NA	3	1	0	2	0	1	0	0
76046	1	2	2	3	1	1	50	1	29	0	1	0	1	3	1.04	2	0	0	1	0	0	4.1	0	1	0	0	2	1	0	0	0
76049	1	2	2	3	1	1	26	0	26.9	0	1	0	1	3	2.02	1	1	0	0	0	1	4.6	1	0	1	0	2	1	1	NA	NA
76051	1	2	2	3	0	1	50	2	28.5	0	1	1	2	3	NA	2	NA	0	2	1	NA	5.7	NA	1	2	0	2	0	1	2	1
76060	9	2	2	3	0	1	32	2	20.9	0	0	3	0	3	5	2	2	0	2	2	2	4.3	2	0	0	0	2	0	1	NA	1
76062	1	1	2	3	0	2	29	2	38.7	0	0	5	2	3	1.43	2	1	1	2	2	1	6.9	1	0	3	1	2	0	0	0	0
76064	1	2	2	3	0	1	42	2	33.6	0	0	7	1	3	5	1	2	1	2	3	2	5	2	1	1	0	2	0	1	2	2
76069	1	1	2	3	0	2	48	2	30.7	0	0	7	0	4	4.25	2	2	1	2	3	2	5.6	2	1	2	0	2	0	1	2	1
76071	1	2	2	3	0	1	34	2	23.5	0	0	0	0	3	5	2	2	0	2	0	2	4.8	2	0	1	0	2	0	1	0	0
76072	1	1	1	3	1	1	73	0	25.9	0	0	0	1	3	0.64	2	0	0	0	0	0	5.8	0	3	2	0	2	1	0	0	0
76074	1	1	1	3	0	1	70	0	33.5	1	0	7	2	4	3.2	2	1	1	0	3	2	9.6	2	3	3	1	1	0	1	0	0
76075	1	2	1	3	0	1	35	1	35.4	0	0	0	1	3	2.12	2	1	1	1	0	1	4.3	1	0	0	0	2	0	1	0	0
76077	9	1	2	3	1	1	44	1	44.9	0	0	0	0	4	0.54	2	0	1	1	0	0	5.8	0	1	2	0	2	1	1	0	0
76081	1	2	2	3	0	2	36	2	27.1	0	0	7	2	3	4.35	2	2	0	2	3	2	7.6	2	0	3	1	2	0	1	2	2
76082	1	2	2	3	0	2	30	2	20.9	0	0	7	0	3	5	2	2	0	2	3	2	5.4	2	0	2	0	2	0	0	0	0
76084	1	2	1	2	0	2	46	1	30.9	0	1	3	0	2	4.67	1	2	1	1	2	2	7	2	1	3	1	2	0	1	2	1
76091	1	1	2	3	1	2	66	2	26.6	0	0	7	0	5	5	2	2	0	2	3	2	5.6	2	3	2	0	2	1	1	0	0
76095	2	2	2	3	0	2	41	1	31.9	0	0	2	0	5	0.09	2	0	1	1	1	0	3.8	0	1	0	0	2	0	1	0	0
76096	1	2	2	1	0	1	37	2	21.8	0	0	1	0	1	5	2	2	0	2	1	2	3.8	2	0	0	0	2	0	1	2	2
76097	1	2	2	3	0	1	65	2	22.3	0	0	7	0	3	5	2	2	0	2	3	2	3.8	2	3	0	0	2	0	1	0	0
76103	1	2	2	3	0	1	46	2	29	0	0	7	1	3	4.64	2	2	0	2	3	2	3.3	2	1	0	0	2	0	1	2	2
76104	1	2	2	2	0	2	45	2	20.3	0	0	4	0	2	2.25	2	1	0	2	2	1	4.5	1	1	1	0	2	0	1	0	0
76106	1	2	2	1	1	2	42	0	32.4	0	1	0	2	1	NA	2	NA	1	0	0	NA	6.2	NA	1	2	1	2	1	1	2	2
76108	2	2	2	3	0	2	46	0	29.3	0	0	0	0	3	3.63	2	2	0	0	0	2	5.1	2	1	1	0	2	0	0	0	0
76109	2	1	1	3	1	1	36	2	67.9	0	0	7	0	5	2.12	1	1	1	2	3	1	13.3	1	0	3	1	1	1	0	0	0
76116	1	1	1	3	1	1	68	2	35.4	0	0	4	1	3	NA	2	NA	1	2	2	NA	6.2	NA	3	2	0	2	1	1	0	0
76119	1	1	2	3	1	2	77	1	26.5	0	0	0	1	4	0.75	2	0	0	1	0	0	5.8	0	3	2	0	2	1	0	2	2
76120	2	2	2	3	0	1	40	2	27.2	0	0	2	0	4	1.31	2	1	0	2	1	0	4.1	0	1	0	0	2	0	1	0	0
76127	1	1	2	3	1	1	67	1	31.6	0	0	1	2	4	5	2	2	1	1	1	2	6.2	2	3	2	0	1	1	1	0	0
76128	1	1	2	3	0	2	74	2	34.2	1	1	7	2	3	0	2	0	1	2	3	0	6.3	0	3	3	1	2	0	1	0	0
76129	2	1	2	3	0	2	41	2	33.9	0	0	7	0	5	5	2	2	1	2	3	2	7.6	2	1	3	1	2	0	1	0	0
76137	1	2	1	1	1	1	56	2	26	0	1	2	0	1	5	2	2	0	2	1	2	6.7	2	2	3	0	2	1	1	0	0
76138	2	2	2	3	1	2	39	2	20.9	0	1	6	1	4	1.74	2	1	0	2	3	1	4.2	1	0	0	0	2	1	1	0	0
76139	2	2	1	3	0	1	75	1	28.2	0	1	1	0	3	NA	2	NA	0	1	1	NA	2.8	NA	3	0	0	2	0	1	0	0
76144	2	2	2	3	0	1	80	0	32.4	0	0	0	2	3	0.86	2	0	1	0	0	0	5.4	0	3	2	0	2	0	1	0	0
76145	1	1	2	3	0	1	60	2	38	1	0	2	2	3	5	2	2	1	2	1	2	6.8	2	2	3	0	2	0	1	0	0
76147	1	1	1	3	1	2	56	1	37.7	0	0	0	0	3	NA	1	NA	1	1	0	NA	5	NA	2	1	0	2	1	1	0	0
76148	1	2	2	3	1	2	32	2	50.5	0	0	7	0	4	1.91	2	1	1	2	3	1	5.1	1	0	1	0	2	1	1	1	2
76150	9	2	2	3	1	2	58	2	38.1	0	0	0	2	3	0.78	2	0	1	2	0	0	5.4	0	2	2	0	2	1	0	NA	NA
76151	1	2	2	3	1	1	55	0	23.9	0	0	0	1	3	0.57	2	0	0	0	0	0	6.2	0	2	2	0	2	1	1	0	0
76156	1	1	1	3	1	2	66	0	18.5	0	0	0	1	4	2.69	2	1	0	0	0	1	7.4	1	3	3	1	2	1	1	2	2
76159	1	2	1	3	1	1	75	2	29.4	1	0	7	0	3	2.19	2	1	0	2	3	1	6.4	1	3	3	0	2	1	1	0	0
76161	1	2	1	3	0	1	34	2	40.1	0	1	0	0	3	1.61	2	1	1	2	0	1	7.6	1	0	3	1	2	0	1	2	1
76168	1	1	2	3	1	1	52	0	27.5	0	0	3	1	3	0.72	2	0	0	0	2	0	5.9	0	2	2	0	2	1	0	0	0
76169	1	2	2	3	0	2	43	2	30	0	1	5	0	3	2.9	2	1	1	2	2	1	5.8	1	1	2	0	2	0	1	1	1
76170	2	2	2	3	0	2	55	2	20.7	0	1	7	2	5	5	2	2	0	2	3	2	6.2	2	2	2	1	2	0	1	1	1
76171	2	1	2	3	1	1	80	2	25.3	1	0	2	0	5	3.64	2	2	0	2	1	2	6	2	3	2	0	2	1	1	0	0
76179	1	2	2	3	0	2	54	2	29.5	0	0	0	0	3	4.61	2	2	0	2	0	2	3.5	2	2	0	0	2	0	0	0	0
76184	2	1	2	3	1	2	50	2	48.5	1	0	3	0	3	1.51	2	1	1	2	2	1	7.1	1	1	3	1	2	1	1	0	0
76186	2	2	2	2	0	2	53	2	52.7	0	0	0	0	2	2.02	2	1	1	2	0	1	7	1	2	3	1	2	0	1	0	0
76187	1	2	2	3	1	1	68	2	30.4	0	0	7	1	3	3.89	2	2	1	2	3	2	3.3	2	3	0	0	2	1	0	0	0
76193	2	2	2	2	0	2	39	2	35.3	0	0	7	0	2	0.42	2	0	1	2	3	0	3.1	0	0	0	0	2	0	1	0	0
76199	1	2	1	3	0	2	80	0	39.1	1	0	7	0	3	1.33	2	1	1	0	3	0	7.7	0	3	3	1	2	0	1	0	0
76204	2	2	2	3	0	1	46	2	24.7	0	0	0	0	3	3.67	2	2	0	2	0	2	3.9	2	1	0	0	2	0	1	0	0
76206	1	2	2	1	1	1	45	0	30.4	0	0	0	0	1	2.15	2	1	1	0	0	1	5	1	1	1	0	2	1	1	0	0
76208	1	1	1	3	1	2	59	1	31.5	0	0	3	2	4	4.16	1	2	1	1	2	2	6.9	2	2	3	1	1	1	1	0	0
76209	1	2	2	3	1	2	60	2	25.8	0	0	3	0	3	5	2	2	0	2	2	2	5.5	2	2	2	0	2	1	1	2	1
76212	1	2	1	1	0	2	34	2	25	0	1	5	0	1	2.34	2	1	0	2	2	1	4.4	1	0	1	0	2	0	1	2	1
76215	2	2	2	1	0	1	44	2	47.5	1	0	1	0	1	3.82	1	2	1	2	1	2	4.9	2	1	1	0	2	0	1	1	1
76217	1	2	2	1	1	2	53	0	35.9	0	0	0	2	1	0.42	2	0	1	0	0	0	5.8	0	2	2	0	2	1	1	0	0
76218	1	2	2	3	0	1	40	2	30.1	0	0	7	2	3	5	2	2	1	2	3	2	5	2	1	1	0	2	0	1	0	0
76220	1	2	2	3	0	2	26	2	25.8	0	0	7	0	3	5	2	2	0	2	3	2	5.1	2	0	1	0	2	0	1	2	1
76223	1	2	1	3	0	1	76	2	30.1	1	0	4	2	3	4.13	2	2	1	2	2	2	4.4	2	3	1	0	1	0	1	0	0
76226	1	2	2	3	1	1	43	2	26.1	0	1	0	1	5	1.06	2	0	0	2	0	0	5.5	0	1	2	0	2	1	1	2	2
76233	2	1	2	1	1	2	54	0	32.6	1	0	0	0	1	NA	2	NA	1	0	0	NA	5.7	NA	2	2	0	2	1	0	0	0
76235	1	2	1	3	0	2	76	2	24	0	0	7	2	3	3.43	2	1	0	2	3	2	4	2	3	0	0	2	0	1	0	0
76236	2	1	2	1	0	1	41	1	34.8	1	0	3	0	1	4.71	2	2	1	1	2	2	6.8	2	1	3	0	2	0	1	0	0
76238	1	1	1	3	0	2	61	2	34.8	1	0	3	2	5	3.39	2	1	1	2	2	2	4.4	2	2	1	0	2	0	1	0	0
76240	1	2	2	3	0	1	35	1	37.5	0	0	2	0	3	1.13	2	0	1	1	1	0	7.2	0	0	3	1	2	0	0	0	0
76243	1	2	2	1	0	2	59	2	50.4	0	0	7	2	1	1.93	1	1	1	2	3	1	4.5	1	2	1	0	2	0	1	0	0
76246	1	2	2	2	1	2	42	2	21.4	0	1	0	1	2	0.82	2	0	0	2	0	0	5.9	0	1	2	0	2	1	1	2	2
76248	2	2	2	3	0	1	18	0	31.4	0	0	0	0	4	3.58	2	2	1	0	0	2	4.8	2	0	1	0	2	0	1	0	0
76252	2	2	2	3	0	1	68	2	29.5	0	0	7	0	3	1.48	2	1	0	2	3	1	5.2	1	3	1	0	2	0	0	0	0
76256	1	2	1	3	0	1	50	1	26.7	0	1	5	2	3	5	2	2	0	1	2	2	5.4	2	1	2	0	2	0	1	1	1
76264	1	2	2	3	0	1	80	2	20.2	0	0	7	0	3	3	2	1	0	2	3	2	4.1	2	3	0	0	2	0	1	0	0
76267	1	1	1	3	1	1	63	0	43.1	1	0	0	2	4	2.53	1	1	1	0	0	1	7.8	1	2	3	1	2	1	0	0	0
76272	2	2	2	3	0	1	42	2	36.2	1	0	3	0	3	3.79	2	2	1	2	2	2	5.8	2	1	2	0	2	0	1	0	0
76276	1	2	2	1	1	1	42	2	32.2	0	1	0	0	1	NA	2	NA	1	2	0	NA	6.2	NA	1	2	0	2	1	1	0	0
76282	2	2	2	2	1	1	65	2	22.1	0	0	2	1	2	1.11	2	0	0	2	1	0	3.5	0	3	0	0	2	1	0	0	0
76285	1	2	1	3	0	2	41	2	23.6	0	1	0	0	3	4.72	2	2	0	2	0	2	7	2	1	3	1	2	0	1	0	0
76288	1	2	2	3	1	2	30	1	18.6	0	0	0	0	3	0.35	2	0	0	1	0	0	4.7	0	0	1	0	2	1	0	0	0
76290	2	2	2	3	1	2	42	1	36.1	1	1	3	0	5	1.56	2	1	1	1	2	1	6.5	1	1	3	1	2	1	1	0	0
76295	1	2	1	3	1	1	49	1	32.2	0	0	2	1	3	3.31	2	1	1	1	1	2	7	2	1	3	1	2	1	1	2	2
76296	1	2	2	3	0	1	36	2	29.5	0	0	7	0	5	5	2	2	0	2	3	2	4.3	2	0	0	0	2	0	0	0	0
76302	1	1	2	3	1	1	49	2	27.3	0	0	7	0	4	4.19	2	2	0	2	3	2	8	2	1	3	1	2	1	1	2	1
76303	2	2	2	3	1	1	45	0	27.8	0	1	7	0	4	NA	2	NA	0	0	3	NA	4.1	NA	1	0	0	2	0	1	0	0
76306	1	2	2	3	0	1	66	2	23.5	0	0	2	0	3	5	2	2	0	2	1	2	5.7	2	3	2	0	2	0	1	1	2
76310	1	2	1	3	0	2	50	2	22.4	0	0	2	0	3	3.63	2	2	0	2	1	2	4.1	2	1	0	0	2	0	0	1	NA
76312	1	1	1	3	1	1	64	2	30.9	0	0	0	1	4	2.12	2	1	1	2	0	1	4.3	1	3	0	0	2	1	0	0	0
76314	1	2	2	3	0	2	38	2	23.8	0	0	1	1	3	4.67	2	2	0	2	1	2	3.3	2	0	0	0	2	0	1	0	0
76316	1	1	2	3	0	2	45	2	31	0	0	1	1	3	1.21	2	0	1	2	1	0	4.8	0	1	1	0	2	0	1	0	0
76320	2	2	2	3	0	1	23	1	25.2	0	1	7	0	3	2.31	2	1	0	1	3	1	4.8	1	0	1	0	2	0	0	0	0
76326	1	2	2	2	0	1	32	2	31.5	0	0	7	0	2	3.81	2	2	1	2	3	2	4.9	2	0	1	0	2	0	1	1	2
76333	9	1	2	1	1	1	56	1	22.4	1	0	0	0	1	0.44	2	0	0	1	0	0	4.1	0	2	0	0	2	1	0	NA	NA
76335	1	2	1	3	1	1	65	2	29.1	0	0	3	1	4	2.61	2	1	0	2	2	1	5.5	1	3	2	0	2	1	1	0	0
76342	1	1	2	1	0	1	40	1	38.3	0	0	1	2	1	2.25	2	1	1	1	1	1	6	1	1	2	0	2	0	1	0	0
76347	1	1	2	3	1	2	32	1	41.6	0	0	0	1	3	1.74	1	1	1	1	0	1	7.9	1	0	3	1	2	1	0	0	0
76348	9	2	2	3	0	1	42	2	20.8	0	0	0	0	5	NA	2	NA	0	2	0	NA	4.2	NA	1	0	0	2	0	1	NA	2
76349	1	2	2	3	1	1	38	0	41.7	1	0	0	0	3	1.19	2	0	1	0	0	0	6.9	0	0	3	0	2	0	0	0	0
76351	1	2	1	2	1	2	43	0	35.4	0	0	1	1	2	0.54	1	0	1	0	1	0	2.8	0	1	0	0	2	1	0	NA	NA
76363	1	2	2	1	0	2	73	0	29.1	0	0	7	2	1	NA	2	NA	0	0	3	NA	4.9	NA	3	1	0	2	0	1	0	0
76365	1	1	2	3	1	2	46	2	26	0	0	7	2	4	3.57	2	2	0	2	3	2	7.6	2	1	3	1	2	1	1	0	0
76367	1	2	2	3	1	1	42	2	29.6	0	1	6	0	3	4.04	2	2	0	2	3	2	7.9	2	1	3	1	2	1	1	2	2
76369	1	2	2	3	0	1	31	2	23.7	0	0	0	1	3	2	2	1	0	2	0	1	6.4	1	0	3	0	2	0	1	1	2
76372	1	1	2	3	0	2	42	1	NA	1	0	1	0	3	1.51	2	1	NA	1	1	1	5.5	1	1	2	0	2	0	1	0	0
76375	1	2	1	3	0	2	30	2	30.5	0	0	2	1	3	1.27	2	0	1	2	1	0	4.3	0	0	0	0	2	0	1	0	0
76377	1	2	2	3	1	1	36	1	24.7	0	1	7	2	3	1.77	2	1	0	1	3	1	7.5	1	0	3	1	2	1	1	0	0
76385	1	2	1	3	1	1	57	2	28	0	0	3	0	5	NA	2	NA	0	2	2	NA	6.8	NA	2	3	0	2	1	0	2	1
76388	1	1	2	3	0	2	43	2	31.1	0	0	5	0	3	1.2	2	0	1	2	2	0	4.8	0	1	1	0	2	0	1	1	1
76400	1	2	1	2	1	1	61	2	23.5	0	0	0	2	2	3.84	2	2	0	2	0	2	5.7	2	2	2	0	2	1	1	1	1
76403	1	2	2	3	0	2	59	2	24.7	0	1	7	2	3	0.26	2	0	0	2	3	0	5.8	0	2	2	0	2	0	1	2	2
76404	2	2	2	1	0	1	60	1	17.6	0	0	1	0	1	NA	2	NA	0	1	1	NA	2.2	NA	2	0	0	2	0	1	NA	NA
76405	2	1	1	3	0	2	50	2	30.9	0	1	7	0	3	5	2	2	1	2	3	2	4.5	2	1	1	0	2	0	1	0	0
76406	1	2	2	3	1	2	35	2	21.2	0	0	0	1	5	0.95	2	0	0	2	0	0	4	0	0	0	0	2	0	1	1	1
76411	2	2	1	2	0	2	63	0	31.2	0	1	7	0	2	1.1	2	0	1	0	3	0	5.6	0	2	2	0	2	0	0	0	0
76418	1	1	1	3	0	1	40	2	29.5	1	0	3	0	4	5	2	2	0	2	2	2	6.2	2	1	2	0	2	0	1	0	0
76423	1	1	1	3	1	2	74	2	22.1	1	0	7	2	3	5	2	2	0	2	3	2	8.7	2	3	3	1	1	1	1	2	1
76424	1	2	1	3	0	2	61	2	27.7	0	1	2	0	3	4.13	2	2	0	2	1	2	5.3	2	2	2	0	2	0	1	2	1
76427	1	2	2	3	0	1	37	2	27.4	0	1	1	0	5	3.22	2	1	0	2	1	2	7.9	2	0	3	1	2	0	1	0	0
76434	1	2	2	1	1	1	50	0	29.2	0	0	0	1	1	NA	2	NA	0	0	0	NA	6.1	NA	1	2	0	2	1	1	2	2
76436	1	2	1	3	1	1	78	2	30.6	0	0	7	2	3	2.61	2	1	1	2	3	1	4.4	1	3	1	0	2	1	1	2	2
76437	1	1	1	2	1	2	63	0	27.7	0	1	7	2	2	0.89	2	0	0	0	3	0	5.6	0	2	2	0	2	1	1	0	0
76444	2	2	1	3	0	1	58	2	21.9	0	1	1	0	3	4.9	2	2	0	2	1	2	3.4	2	2	0	0	2	0	0	NA	NA
76446	9	1	2	3	0	2	46	1	25.2	0	0	0	1	3	2.18	2	1	0	1	0	1	3.5	1	1	0	0	2	0	0	NA	NA
76447	1	1	1	3	0	2	80	2	21.8	0	0	0	0	3	3.08	2	1	0	2	0	2	6.3	2	3	3	1	2	0	1	1	1
76451	1	2	2	3	0	1	62	0	25.2	0	0	5	2	3	0.7	2	0	0	0	2	0	3.2	0	2	0	0	2	0	0	0	0
76453	1	2	2	3	0	2	42	2	31.8	0	0	0	0	3	5	2	2	1	2	0	2	4.9	2	1	1	0	2	0	1	2	2
76455	1	1	2	3	1	2	69	2	34.1	0	1	1	0	4	0.75	2	0	1	2	1	0	4.4	0	3	1	0	2	1	1	0	0
76459	1	2	2	3	0	2	48	2	35.8	0	0	0	2	4	1.29	2	0	1	2	0	0	6.7	0	1	3	1	2	0	1	2	2
76465	1	1	1	3	1	2	71	2	23.1	0	0	0	2	3	2	2	1	0	2	0	1	3.3	1	3	0	0	2	1	1	0	0
76466	2	2	2	2	0	1	18	2	33.3	0	0	7	0	2	0.89	2	0	1	2	3	0	5.9	0	0	2	0	2	0	1	0	0
76468	1	1	1	3	0	1	73	0	26	0	0	2	0	3	4.45	1	2	0	0	1	2	5.9	2	3	2	0	2	0	1	0	0
76469	1	1	1	1	1	2	62	2	44.8	1	0	0	2	1	1.19	1	0	1	2	0	0	7.1	0	2	3	1	2	1	0	2	2
76470	9	1	1	3	0	2	49	2	22.5	1	0	7	0	3	NA	2	NA	0	2	3	NA	3	NA	1	0	0	2	0	0	NA	NA
76481	1	2	2	3	1	1	71	2	18.8	0	0	0	0	5	3.17	2	1	0	2	0	2	5.8	2	3	2	0	2	1	1	2	2
76482	1	1	2	3	1	2	42	2	42.2	0	0	2	0	4	2.79	2	1	1	2	1	1	4	1	1	0	0	2	1	1	0	0
76484	2	1	1	3	1	1	63	0	26.4	0	1	0	0	4	1.68	2	1	0	0	0	1	8.3	1	2	3	1	2	1	0	NA	NA
76488	1	1	1	1	1	2	38	0	20.2	0	0	7	1	1	0.73	2	0	0	0	3	0	3.9	0	0	0	0	2	1	0	2	2
76490	1	2	2	3	0	2	68	2	24.2	0	0	2	2	3	4.45	2	2	0	2	1	2	7.2	2	3	3	1	2	0	1	0	0
76493	1	2	2	3	0	2	49	2	32.1	0	0	0	2	4	NA	2	NA	1	2	0	NA	5.5	NA	1	2	0	2	0	1	0	0
76508	1	1	2	3	0	2	55	2	32.7	0	0	7	1	3	1.71	2	1	1	2	3	1	5.1	1	2	1	0	2	0	1	0	0
76518	1	2	2	2	0	1	47	2	29.8	0	0	7	2	2	1.03	2	0	0	2	3	0	2.9	0	1	0	0	2	0	1	0	0
76523	1	2	2	3	0	2	30	0	30.8	0	0	0	2	3	NA	1	NA	1	0	0	NA	3.1	NA	0	0	0	2	0	1	0	0
76527	1	2	2	3	1	1	68	2	22.6	0	0	7	2	3	4.13	1	2	0	2	3	2	4.5	2	3	1	0	2	1	1	0	0
76532	1	1	2	3	0	1	38	2	34.1	0	0	2	0	4	1.24	2	0	1	2	1	0	7.3	0	0	3	1	2	0	1	2	2
76533	1	1	2	3	1	1	67	2	21.8	0	0	0	2	4	2.84	2	1	0	2	0	1	4.8	1	3	1	0	2	1	1	0	0
76536	9	2	2	3	0	2	37	2	29.1	0	0	4	1	5	5	2	2	0	2	2	2	4.8	2	0	1	0	2	0	1	NA	2
76539	1	2	2	3	0	1	36	2	19.5	0	0	7	0	3	5	2	2	0	2	3	2	3.2	2	0	0	0	2	0	1	2	2
76540	1	2	2	3	0	1	69	2	33.8	0	0	7	0	3	3.87	2	2	1	2	3	2	6.5	2	3	3	0	2	0	0	0	0
76543	1	2	2	3	0	1	40	2	28.1	0	0	2	2	3	0.71	1	0	0	2	1	0	4.6	0	1	1	0	2	0	1	0	0
76548	1	1	1	3	1	1	62	1	33	1	0	0	2	4	2.77	1	1	1	1	0	1	6.9	1	2	3	0	2	1	0	0	0
76550	1	1	2	2	1	2	54	1	25	0	1	3	2	2	1.91	2	1	0	1	2	1	4.5	1	2	1	0	2	1	1	0	0
76551	2	2	2	3	0	1	59	2	24.6	0	0	2	0	5	5	2	2	0	2	1	2	6	2	2	2	0	2	0	0	0	0
76556	1	2	1	1	1	2	43	1	29.8	0	0	7	2	1	1.97	2	1	0	1	3	1	7.1	1	1	3	1	2	1	1	0	0
76557	1	2	2	1	1	2	49	0	27.8	0	1	0	2	1	0.74	2	0	0	0	0	0	5.2	0	1	1	0	2	1	1	1	1
76561	1	1	1	1	1	1	61	2	24.3	0	1	0	2	1	0.47	2	0	0	2	0	0	5	0	2	1	0	2	1	1	0	0
76565	2	1	2	3	0	2	68	2	30.4	0	0	7	0	3	5	2	2	1	2	3	2	5	2	3	1	0	2	0	1	0	0
76569	9	2	2	1	1	2	47	1	22.4	0	0	2	1	1	0.8	2	0	0	1	1	0	4.5	0	1	1	0	2	1	0	NA	NA
76573	9	2	2	3	0	1	42	2	NA	0	0	2	2	3	4.04	2	2	NA	2	1	2	4.7	2	1	1	0	2	0	1	0	0
76574	2	2	2	1	1	2	38	2	35.8	0	0	7	0	1	0.63	2	0	1	2	3	0	4.1	0	0	0	0	2	1	1	0	0
76575	1	1	2	3	1	2	69	2	32.7	0	0	7	0	3	5	2	2	1	2	3	2	4.8	2	3	1	0	2	1	1	2	2
76576	1	1	2	3	1	2	80	2	28	0	0	7	2	3	5	2	2	0	2	3	2	6.3	2	3	3	1	2	1	1	2	2
76578	1	2	2	1	1	2	44	1	28.5	0	0	0	2	1	2.57	2	1	0	1	0	1	5.3	1	1	2	0	2	1	1	1	1
76580	2	2	1	3	1	2	71	2	36	0	1	2	0	4	2.39	2	1	1	2	1	1	7.6	1	3	3	1	2	1	1	0	0
76584	1	2	1	3	0	2	49	2	23.3	0	1	7	2	5	5	2	2	0	2	3	2	5.7	2	1	2	0	2	0	1	2	2
76586	1	2	1	3	0	2	45	1	28.2	0	1	2	0	3	0.82	1	0	0	1	1	0	4.4	0	1	1	0	2	0	0	0	0
76587	9	2	1	1	1	1	62	0	28.8	1	0	0	2	1	3.79	2	2	0	0	0	2	4.6	2	2	1	0	2	1	0	NA	NA
76589	1	2	2	3	1	1	38	1	21.2	0	0	3	2	3	1.11	2	0	0	1	2	0	4.8	0	0	1	0	2	1	0	0	0
76593	2	1	2	3	1	1	76	1	20.4	0	0	7	0	4	0.73	2	0	0	1	3	0	6.5	0	3	3	0	2	1	1	0	0
76596	1	1	2	3	1	1	47	2	33.3	0	0	2	2	3	2.2	2	1	1	2	1	1	5.4	1	1	2	0	2	1	1	0	0
76597	1	2	2	3	0	1	33	2	29.3	0	0	2	0	3	0.89	2	0	0	2	1	0	5.1	0	0	1	0	2	0	1	0	0
76598	1	1	2	1	0	1	40	2	23.2	1	0	7	0	1	2.55	2	1	0	2	3	1	5.1	1	1	1	0	2	0	1	2	2
76600	2	2	2	3	0	1	34	0	25	0	1	0	0	3	0.03	2	0	0	0	0	0	3.4	0	0	0	0	2	0	1	0	0
76601	1	2	2	3	0	2	36	2	24.8	0	0	1	2	3	2.58	2	1	0	2	1	1	4.2	1	0	0	0	2	0	1	2	1
76602	1	2	2	3	0	2	40	2	51.5	0	0	2	0	4	0.7	2	0	1	2	1	0	5.6	0	1	2	0	2	0	1	NA	NA
76604	1	2	1	3	1	1	61	2	25.9	0	1	7	1	3	1.1	2	0	0	2	3	0	4.1	0	2	0	0	1	1	1	2	2
76606	2	1	2	3	1	2	57	2	35	0	0	7	0	5	5	2	2	1	2	3	2	5.6	2	2	2	0	2	1	1	0	0
76608	1	2	2	1	0	1	33	2	27.2	0	0	0	1	1	NA	2	NA	0	2	0	NA	4.2	NA	0	0	0	2	0	1	2	1
76612	1	1	1	1	1	1	62	1	26.5	1	0	0	2	1	4.25	2	2	0	1	0	2	4.8	2	2	1	0	2	1	1	0	0
76613	1	2	2	3	1	1	32	2	23.2	0	0	1	0	5	5	2	2	0	2	1	2	5.1	2	0	1	0	2	1	1	1	1
76614	2	1	2	3	1	2	41	2	43.3	1	0	7	0	3	5	2	2	1	2	3	2	5.7	2	1	2	0	2	1	1	0	0
76619	2	1	2	3	0	2	31	2	21.3	0	0	0	0	3	0.96	2	0	0	2	0	0	3.1	0	0	0	0	2	0	0	0	0
76624	1	1	2	3	1	1	51	0	19.8	0	0	0	2	3	1.48	2	1	0	0	0	1	3.7	1	2	0	0	2	1	1	0	0
76626	1	1	1	3	0	1	63	2	27.4	0	1	7	2	3	5	1	2	0	2	3	2	5.5	2	2	2	0	2	0	1	2	2
76630	1	2	2	3	0	2	39	2	20.9	0	0	7	1	5	0.71	2	0	0	2	3	0	5.1	0	0	1	0	2	0	1	2	1
76632	9	2	2	3	0	1	49	1	18.2	0	0	0	1	5	4.64	2	2	0	1	0	2	6.8	2	1	3	0	2	0	1	NA	2
76633	2	2	1	3	0	1	48	2	24.4	0	0	1	0	5	5	1	2	0	2	1	2	6.1	2	1	2	0	2	0	1	0	0
76634	2	2	2	3	0	2	43	1	20.5	0	0	7	0	5	1.25	2	0	0	1	3	0	5.7	0	1	2	0	2	0	1	1	2
76637	1	2	2	3	0	1	48	1	35.7	0	0	5	2	3	1.82	1	1	1	1	2	1	5.2	1	1	1	0	2	0	1	0	0
76638	1	2	2	2	0	2	63	2	32.8	0	1	2	0	2	3.05	2	1	1	2	1	2	4.5	2	2	1	0	2	0	1	1	2
76639	1	2	2	3	1	2	68	1	20.4	0	0	7	1	4	0.08	2	0	0	1	3	0	5.4	0	3	2	0	2	1	1	0	0
76641	1	1	2	3	1	1	43	2	45.3	0	0	0	2	3	0.87	2	0	1	2	0	0	7.1	0	1	3	1	2	1	1	0	0
76642	1	2	2	3	0	1	51	1	25.1	0	0	3	0	5	2.52	2	1	0	1	2	1	4.7	1	2	1	0	2	0	1	0	0
76643	1	1	2	3	0	1	50	2	35.3	0	0	7	0	4	3.37	1	1	1	2	3	2	6	2	1	2	0	2	0	1	2	1
76645	1	1	1	3	1	1	52	2	24.4	1	0	1	2	5	4.53	1	2	0	2	1	2	8.1	2	2	3	1	2	1	1	1	1
76649	1	2	2	3	0	1	59	2	23.2	0	1	7	0	4	1.14	2	0	0	2	3	0	5.6	0	2	2	0	2	0	1	1	1
76653	1	2	1	3	0	1	52	2	27.1	0	1	4	0	3	NA	2	NA	0	2	2	NA	5.6	NA	2	2	0	2	0	1	2	2
76654	1	2	1	3	0	2	45	1	27.9	0	0	7	2	3	5	2	2	0	1	3	2	4.9	2	1	1	0	2	0	0	0	0
76657	1	1	2	3	1	2	49	2	35.8	0	0	0	0	4	NA	2	NA	1	2	0	NA	5.6	NA	1	2	0	2	1	1	0	0
76659	1	2	2	3	0	1	35	2	28	0	1	7	0	3	NA	2	NA	0	2	3	NA	4.6	NA	0	1	0	2	0	0	0	0
76663	9	2	1	1	1	2	72	0	23.9	0	1	0	2	1	0.7	2	0	0	0	0	0	5.5	0	3	2	0	2	1	0	NA	NA
76665	1	2	2	3	0	1	41	2	23.3	0	0	4	0	3	5	2	2	0	2	2	2	5.2	2	1	1	0	2	0	1	2	2
76666	2	1	1	3	0	2	65	2	26	0	0	7	2	5	0.67	2	0	0	2	3	0	7	0	3	3	1	2	0	0	0	0
76667	1	2	2	3	0	2	52	2	22.1	0	0	7	0	3	5	2	2	0	2	3	2	4.5	2	2	1	0	2	0	1	0	0
76668	1	2	2	3	0	1	46	2	21.1	0	1	5	0	3	5	2	2	0	2	2	2	5.3	2	1	2	0	2	0	1	2	1
76669	1	1	2	1	0	2	48	1	22.8	0	0	0	0	1	1.68	2	1	0	1	0	1	5.5	1	1	2	0	2	0	1	1	1
76670	1	2	2	3	1	1	49	1	27.1	0	1	1	0	3	2.61	2	1	0	1	1	1	9.3	1	1	3	1	2	1	1	2	2
76671	1	2	2	3	0	1	39	2	25.3	0	1	7	0	4	3.96	2	2	0	2	3	2	3.7	2	0	0	0	2	0	1	0	0
76672	2	2	2	3	0	2	50	1	28.6	0	0	2	0	4	0.51	2	0	0	1	1	0	4.2	0	1	0	0	2	0	0	0	0
76673	1	1	1	3	1	2	73	1	27.3	0	0	7	2	3	5	2	2	0	1	3	2	7.9	2	3	3	1	2	1	1	2	1
76674	1	1	2	3	1	1	73	0	37.2	1	0	7	0	3	0.67	2	0	1	0	3	0	8.6	0	3	3	1	2	1	1	0	0
76675	1	1	1	3	1	2	48	2	24	1	0	3	0	5	5	2	2	0	2	2	2	7.3	2	1	3	1	2	1	1	0	0
76680	1	1	2	3	1	1	62	2	34.4	1	0	0	2	3	4.84	2	2	1	2	0	2	4.7	2	2	1	0	2	1	1	0	0
76684	1	2	2	3	1	2	47	2	25.9	0	0	4	2	3	3.31	2	1	0	2	2	2	4	2	1	0	0	2	1	1	2	1
76686	1	2	2	3	0	2	41	1	27.5	0	0	1	2	5	NA	2	NA	0	1	1	NA	6.6	NA	1	3	1	2	0	1	0	0
76688	1	2	1	3	1	1	68	2	49.4	1	0	0	2	3	3.05	1	1	1	2	0	2	7	2	3	3	1	2	1	1	0	0
76691	1	2	2	2	0	1	38	2	26.1	0	0	0	2	2	NA	2	NA	0	2	0	NA	3.4	NA	0	0	0	2	0	1	NA	NA
76692	2	1	2	3	0	1	52	2	43.8	0	1	7	0	3	3.5	2	2	1	2	3	2	6.1	2	2	2	0	2	0	1	0	0
76698	2	1	1	3	1	1	70	1	28.1	1	0	2	0	5	1.56	2	1	0	1	1	1	5.2	1	3	1	0	2	1	0	NA	NA
76700	1	2	1	1	1	1	53	0	33.8	0	0	0	0	1	0.8	2	0	1	0	0	0	4.7	0	2	1	0	2	1	1	0	0
76702	1	2	2	3	1	1	62	2	20.9	0	0	0	0	4	0.26	2	0	0	2	0	0	5	0	2	1	0	2	1	1	1	2
76703	1	2	2	3	0	1	36	1	27.8	0	0	0	2	3	2.06	2	1	0	1	0	1	4.6	1	0	1	0	2	0	1	0	0
76704	2	2	1	3	1	2	50	2	29	1	0	0	1	3	0.6	2	0	0	2	0	0	7.1	0	1	3	1	2	1	0	0	0
76705	1	2	2	1	1	2	50	0	23.7	0	0	0	0	1	1.28	2	0	0	0	0	0	3.8	0	1	0	0	2	1	0	0	0
76707	2	2	2	3	0	2	46	2	27.9	0	0	7	0	4	1.35	2	1	0	2	3	1	4.6	1	1	1	0	2	0	1	0	0
76714	2	1	1	3	1	1	73	0	43.1	1	0	0	0	3	0.67	1	0	1	0	0	0	5.1	0	3	1	0	2	1	1	0	0
76718	9	2	2	3	0	1	42	2	21.7	0	0	7	0	3	0	2	0	0	2	3	0	2.7	0	1	0	0	2	0	0	0	0
76719	1	1	2	3	0	1	44	1	32.5	0	0	5	0	4	1.79	2	1	1	1	2	1	4.9	1	1	1	0	2	0	1	2	1
76722	1	2	2	3	0	1	73	2	30.2	0	1	2	2	3	5	1	2	1	2	1	2	4.8	2	3	1	0	2	0	1	0	0
76723	1	2	2	3	0	2	48	1	18.7	0	0	7	0	3	5	1	2	0	1	3	2	4.6	2	1	1	0	2	0	1	0	0
76730	1	2	1	3	0	1	58	0	29.4	0	1	7	1	3	1.21	2	0	0	0	3	0	5.6	0	2	2	0	2	0	1	2	2
76731	1	2	1	1	0	1	41	2	28.1	0	0	2	2	1	3.58	2	2	0	2	1	2	6.2	2	1	2	0	2	0	1	0	0
76736	2	2	2	3	1	2	30	2	26.1	0	0	0	0	5	5	2	2	0	2	0	2	2.7	2	0	0	0	2	1	1	0	0
76738	1	1	1	3	0	1	37	2	23.4	0	1	7	0	5	5	2	2	0	2	3	2	6.5	2	0	3	0	2	0	1	0	0
76739	2	1	1	3	1	2	80	0	23.7	0	0	7	2	3	1.54	1	1	0	0	3	1	7.2	1	3	3	1	2	1	0	NA	NA
76740	1	2	2	3	0	2	40	2	40.4	0	0	7	2	3	4.19	2	2	1	2	3	2	3.7	2	1	0	0	2	0	1	0	0
76741	1	1	2	3	0	2	68	1	28	0	0	7	0	3	1.11	2	0	0	1	3	0	6.8	0	3	3	1	2	0	0	0	0
76742	1	2	1	3	0	1	40	2	27.7	0	0	4	2	5	5	2	2	0	2	2	2	5.8	2	1	2	0	2	0	1	2	1
76745	1	1	1	2	1	1	70	0	28.6	0	0	7	2	2	0.69	2	0	0	0	3	0	6.8	0	3	3	0	2	1	1	0	0
76746	1	2	2	3	0	1	55	2	28	1	1	0	1	5	NA	2	NA	0	2	0	NA	7.2	NA	2	3	1	2	0	0	2	1
76747	1	1	1	3	0	2	80	0	45.2	1	0	3	0	3	1.2	2	0	1	0	2	0	6.9	0	3	3	1	2	0	1	0	0
76751	1	2	2	1	1	2	36	0	32.9	0	0	7	0	1	3.33	2	1	1	0	3	2	3.2	2	0	0	0	2	1	0	0	0
76753	1	1	2	3	1	2	52	2	21.7	0	0	0	1	3	2.13	2	1	0	2	0	1	4.3	1	2	0	0	2	1	0	2	2
76754	1	2	2	3	1	2	76	2	29	0	1	0	0	4	5	2	2	0	2	0	2	6.3	2	3	3	1	2	1	1	0	0
76755	1	2	2	3	0	1	61	2	37.2	0	0	7	0	3	3.1	2	1	1	2	3	2	5.5	2	2	2	0	2	0	1	0	0
76756	9	1	2	3	1	1	49	0	27.8	1	1	2	0	4	0.15	2	0	0	0	1	0	6.1	0	1	2	0	2	1	0	0	0
76757	1	1	1	3	1	1	79	1	19.5	0	0	0	2	4	1.77	2	1	0	1	0	1	3.6	1	3	0	0	2	1	1	NA	1
76764	2	1	2	3	0	1	64	2	25.8	0	1	0	0	5	5	2	2	0	2	0	2	5.2	2	3	1	0	2	0	1	0	0
76771	1	2	2	2	0	2	32	2	28.6	0	0	0	0	2	NA	2	NA	0	2	0	NA	7.4	NA	0	3	1	2	0	1	0	0
76789	1	1	2	3	0	1	76	2	32.6	0	0	0	0	3	5	2	2	1	2	0	2	7.2	2	3	3	1	2	0	0	0	0
76792	1	1	2	3	1	2	38	1	31.9	1	0	0	2	5	1.13	2	0	1	1	0	0	4.2	0	0	0	0	2	1	1	0	0
76793	1	1	1	1	0	2	45	2	42.4	1	0	2	2	1	2.1	2	1	1	2	1	1	11.3	1	1	3	1	1	0	1	0	0
76796	1	2	1	3	0	2	42	2	26.9	0	0	2	2	3	1.92	2	1	0	2	1	1	3	1	1	0	0	2	0	0	0	0
76799	1	1	2	3	0	1	36	1	26.5	0	1	1	2	3	NA	2	NA	0	1	1	NA	5.5	NA	0	2	0	2	0	1	2	2
76802	2	2	2	3	1	1	49	0	25.8	0	0	0	2	4	0.39	2	0	0	0	0	0	7	0	1	3	1	2	1	1	0	0
76805	2	2	1	3	0	2	80	2	21.3	0	0	7	0	3	3.05	2	1	0	2	3	2	3.3	2	3	0	0	2	0	1	0	0
76807	2	1	2	1	1	1	78	0	26	0	0	3	0	1	2.12	2	1	0	0	2	1	5.2	1	3	1	0	2	1	1	0	0
76809	2	1	2	3	0	1	80	2	20.7	1	0	0	0	3	3.22	2	1	0	2	0	2	7.1	2	3	3	1	2	0	1	0	0
76810	2	2	2	1	0	2	69	1	32.7	0	0	7	2	1	NA	2	NA	1	1	3	NA	5.1	NA	3	1	0	2	0	0	NA	NA
76814	1	1	1	3	1	1	62	2	28.5	0	0	7	2	3	4.84	2	2	0	2	3	2	7.6	2	2	3	1	2	1	1	0	0
76815	1	1	1	3	0	1	44	0	33.1	0	0	0	1	4	NA	1	NA	1	0	0	NA	7.6	NA	1	3	1	2	0	0	0	0
76819	1	2	1	3	0	2	54	2	17.2	0	1	4	0	5	5	2	2	0	2	2	2	4.5	2	2	1	0	2	0	1	0	0
76824	1	1	9	3	1	2	57	1	30.2	0	0	0	1	3	1.03	2	0	1	1	0	0	6.3	0	2	3	1	2	1	1	0	0
76835	2	2	2	3	1	2	40	1	19.2	0	0	3	1	4	1.13	2	0	0	1	2	0	3.1	0	1	0	0	2	1	0	0	0
76837	1	2	2	3	0	1	40	0	22.7	0	1	2	0	5	4.35	2	2	0	0	1	2	5.6	2	1	2	0	2	0	1	0	0
76840	2	1	2	3	0	2	61	1	31.3	0	0	1	2	4	0.86	2	0	1	1	1	0	6.3	0	2	3	1	2	0	1	0	0
76842	1	1	2	1	1	1	62	1	26	0	0	7	2	1	5	2	2	0	1	3	2	3.9	2	2	0	0	2	1	1	0	0
76843	9	2	2	3	1	2	36	0	38.1	1	0	7	0	4	0.54	2	0	1	0	3	0	6.7	0	0	3	1	2	1	0	NA	NA
76851	2	1	2	2	1	1	51	2	42	0	0	0	2	2	0.51	2	0	1	2	0	0	5	0	2	1	0	2	1	1	0	0
76853	1	1	2	3	1	1	80	2	24.7	0	0	7	0	3	5	2	2	0	2	3	2	10.9	2	3	3	1	2	1	1	2	1
76854	2	2	1	3	0	2	36	2	33.5	0	0	0	0	3	5	2	2	1	2	0	2	5.5	2	0	2	0	2	0	0	0	0
76859	1	2	2	3	1	1	32	1	28.9	0	0	5	1	5	3.33	2	1	0	1	2	2	7	2	0	3	1	2	1	0	0	0
76863	1	2	2	3	0	1	36	2	20.9	0	0	4	2	3	5	2	2	0	2	2	2	5.5	2	0	2	0	2	0	1	2	2
76864	1	1	1	3	0	2	80	1	26.5	0	0	3	2	3	2	2	1	0	1	2	1	5.5	1	3	2	0	2	0	1	0	0
76867	1	2	1	3	0	1	51	2	25.7	0	0	7	2	4	5	2	2	0	2	3	2	6.6	2	2	3	0	2	0	0	0	0
76868	1	2	2	3	0	1	55	2	36.9	1	0	0	0	3	2.57	2	1	1	2	0	1	3.6	1	2	0	0	2	0	1	0	0
76877	2	2	2	3	1	2	72	0	39.4	0	0	1	2	4	NA	2	NA	1	0	1	NA	5.7	NA	3	2	0	2	1	1	0	0
76878	1	1	2	3	0	1	30	2	37.2	0	1	0	0	3	3.6	2	2	1	2	0	2	6.7	2	0	3	0	2	0	0	0	0
76880	2	1	2	3	0	2	62	2	40.4	0	0	7	0	4	4.84	2	2	1	2	3	2	8.8	2	2	3	1	2	0	1	0	0
76882	1	2	2	3	0	2	33	2	36.1	0	0	0	2	3	2.14	2	1	1	2	0	1	4.1	1	0	0	0	2	0	0	0	0
76884	1	1	2	3	0	1	58	2	23.6	0	0	7	2	4	5	2	2	0	2	3	2	4.5	2	2	1	0	2	0	1	0	0
76885	1	2	1	3	0	2	50	2	31.3	0	1	2	2	3	4.4	2	2	1	2	1	2	6.5	2	1	3	1	2	0	1	0	0
76886	1	2	2	2	0	2	53	2	26.6	0	0	2	2	2	2.02	2	1	0	2	1	1	5.8	1	2	2	0	1	0	1	0	0
76888	1	1	1	3	1	1	80	2	35.5	0	0	1	0	3	3.87	2	2	1	2	1	2	8.4	2	3	3	1	2	1	0	2	2
76889	1	2	1	3	1	2	65	1	31.4	1	0	0	1	4	5	2	2	1	1	0	2	4.1	2	3	0	0	2	1	0	NA	NA
76893	1	2	2	3	1	2	60	1	28.8	0	0	2	2	3	2.96	2	1	0	1	1	1	5.4	1	2	2	0	2	1	1	0	0
76899	2	1	2	3	0	1	60	2	23	0	0	7	0	5	2.31	2	1	0	2	3	1	8.6	1	2	3	1	1	0	1	0	0
76901	1	1	2	3	1	1	50	2	37.2	0	0	5	1	4	1.88	2	1	1	2	2	1	6.1	1	1	2	0	2	1	1	0	0
76902	1	1	1	2	0	2	22	2	28.6	0	0	7	0	2	5	2	2	0	2	3	2	5.4	2	0	2	0	2	0	1	2	2
76903	1	1	2	3	1	1	34	1	20.7	0	1	3	1	3	1.01	2	0	0	1	2	0	5.9	0	0	2	0	2	1	1	0	0
76905	1	2	2	3	0	2	33	1	31.3	0	0	7	0	4	0.3	2	0	1	1	3	0	4.6	0	0	1	0	2	0	0	0	0
76907	1	2	2	3	0	2	80	0	25.7	0	0	1	0	3	2.56	2	1	0	0	1	1	6.2	1	3	2	1	2	0	1	0	0
76911	1	1	1	3	1	1	58	0	34.2	0	0	7	1	3	1.21	2	0	1	0	3	0	6.2	0	2	2	0	2	1	1	0	0
76912	2	1	1	1	0	2	70	0	24.4	0	0	0	1	1	1.01	2	0	0	0	0	0	9.1	0	3	3	1	2	0	0	NA	NA
76915	1	1	1	3	0	2	70	2	31.6	0	0	7	2	4	5	1	2	1	2	3	2	5.1	2	3	1	0	2	0	1	0	0
76921	1	1	2	2	1	2	39	0	41.3	1	0	0	2	2	0.31	2	0	1	0	0	0	7.8	0	0	3	1	2	1	1	0	0
76928	1	1	2	3	1	1	57	2	26.9	1	0	0	1	3	5	1	2	0	2	0	2	7.1	2	2	3	1	2	1	0	NA	NA
76931	1	1	1	3	0	1	80	2	21	0	0	7	0	3	0.95	2	0	0	2	3	0	6.3	0	3	3	0	2	0	1	2	1
76934	1	2	2	3	0	1	41	2	25	0	0	1	0	5	3.63	2	2	0	2	1	2	5.1	2	1	1	0	2	0	0	0	0
76935	1	2	2	2	0	1	43	1	23.8	0	1	4	1	2	3.05	2	1	0	1	2	2	5	2	1	1	0	2	0	1	2	2
76937	1	2	2	3	0	1	39	2	27.9	0	0	0	1	3	3.55	2	2	0	2	0	2	6	2	0	2	0	2	0	1	2	2
76941	2	1	1	3	0	1	80	1	23.9	0	1	7	0	3	1.93	2	1	0	1	3	1	3.9	1	3	0	0	2	0	0	0	0
76944	1	2	2	2	0	1	64	0	27.3	0	0	0	2	2	0.61	2	0	0	0	0	0	5.9	0	3	2	0	2	0	1	0	0
76945	1	1	2	3	0	2	53	0	30.4	0	0	7	1	3	0.85	1	0	1	0	3	0	4.9	0	2	1	0	2	0	1	2	2
76950	2	2	2	3	0	2	36	2	26.7	0	0	3	0	3	4.35	2	2	0	2	2	2	4.7	2	0	1	0	2	0	1	1	1
76951	2	1	2	3	1	2	80	0	29.3	0	0	0	0	4	1.75	2	1	0	0	0	1	8.6	1	3	3	1	2	1	1	NA	NA
76953	1	2	1	3	0	2	43	2	25.8	0	0	0	0	5	5	2	2	0	2	0	2	7.6	2	1	3	1	2	0	1	2	1
76954	1	2	1	3	0	1	48	2	30	0	1	7	0	5	1.54	1	1	1	2	3	1	5.1	1	1	1	0	2	0	1	0	0
76955	1	2	2	3	1	2	37	2	23.5	0	0	0	1	4	1.72	2	1	0	2	0	1	5.2	1	0	1	0	2	1	1	2	2
76958	1	2	1	2	1	1	27	2	21.1	0	1	0	2	2	3.09	2	1	0	2	0	2	4.7	2	0	1	0	2	1	1	2	1
76960	2	2	2	3	1	1	59	1	20.2	0	1	7	1	5	0.84	2	0	0	1	3	0	5.1	0	2	1	0	2	1	0	0	0
76963	2	2	1	3	0	1	39	2	24.1	0	1	0	0	5	5	2	2	0	2	0	2	7.3	2	0	3	1	2	0	1	0	0
76965	1	2	1	3	0	2	29	2	30.1	0	0	0	2	5	5	2	2	1	2	0	2	6.8	2	0	3	1	2	0	1	0	0
76966	2	1	1	3	1	1	51	1	22.3	0	0	7	2	5	5	2	2	0	1	3	2	6.5	2	2	3	0	2	1	1	0	0
76968	1	2	2	1	1	1	34	0	39.2	0	0	0	0	1	0.84	2	0	1	0	0	0	7.3	0	0	3	1	2	1	1	0	0
76972	2	2	1	1	0	1	57	1	27.9	1	0	1	0	1	1.65	2	1	0	1	1	1	6.3	1	2	3	0	2	0	1	0	0
76973	2	2	1	3	1	2	65	2	25.3	0	1	3	0	3	5	2	2	0	2	2	2	4.8	2	3	1	0	2	1	1	0	0
76974	9	2	2	3	0	2	38	2	22.3	0	0	7	0	3	5	2	2	0	2	3	2	4.5	2	0	1	0	2	0	1	NA	2
76975	1	1	2	3	1	2	41	0	31.3	0	0	4	1	5	NA	2	NA	1	0	2	NA	4.9	NA	1	1	0	2	1	0	NA	NA
76977	1	1	2	3	1	1	69	1	19.3	0	1	0	1	4	1.74	2	1	0	1	0	1	5.7	1	3	2	0	2	1	1	2	1
76984	1	2	1	3	0	1	43	2	47.4	1	0	5	2	3	1.42	1	1	1	2	2	1	5.5	1	1	2	0	2	0	0	0	0
76987	1	1	1	1	1	2	33	1	28	1	1	3	0	1	0.47	2	0	0	1	2	0	5	0	0	1	0	2	1	0	0	0
76988	1	2	1	3	0	1	67	2	25.4	1	0	4	2	5	5	1	2	0	2	2	2	5.3	2	3	2	0	2	0	1	0	0
76992	1	2	2	2	1	2	49	2	26.1	0	0	7	2	2	5	2	2	0	2	3	2	6.9	2	1	3	1	2	1	1	2	2
77001	2	1	1	3	1	1	54	0	34.3	1	0	7	1	3	0.86	2	0	1	0	3	0	4.6	0	2	1	0	2	1	0	0	0
77003	9	1	2	3	1	2	38	0	26.8	0	0	0	0	5	NA	2	NA	0	0	0	NA	5.9	NA	0	2	0	2	1	0	NA	NA
77004	2	2	2	3	0	2	53	2	17.7	0	1	1	0	3	5	2	2	0	2	1	2	4.7	2	2	1	0	2	0	1	0	0
77006	1	1	2	2	1	1	38	1	26.5	0	0	0	1	2	1.54	2	1	0	1	0	1	4.4	1	0	1	0	2	1	0	2	1
77007	1	2	2	3	0	2	45	2	32.8	0	1	0	1	3	1.78	2	1	1	2	0	1	6.2	1	1	2	1	2	0	1	2	2
77008	2	2	2	3	1	1	56	2	20.3	0	0	7	0	3	NA	2	NA	0	2	3	NA	2.3	NA	2	0	0	2	1	1	0	0
77010	1	1	1	1	1	1	44	1	25.6	1	0	3	1	1	0.69	2	0	0	1	2	0	4.9	0	1	1	0	2	1	0	NA	NA
77011	1	2	2	1	1	2	63	2	29	0	0	0	0	1	5	2	2	0	2	0	2	3.8	2	2	0	0	2	1	1	0	0
77012	1	2	2	3	0	1	80	2	30.8	0	0	2	2	3	5	2	2	1	2	1	2	3.3	2	3	0	0	2	0	1	2	2
77017	1	1	2	3	0	1	34	2	32.2	0	1	0	0	3	2.82	2	1	1	2	0	1	6.5	1	0	3	0	2	0	0	0	0
77020	1	2	2	3	0	2	43	0	31.2	0	0	2	2	3	1.81	2	1	1	0	1	1	6.4	1	1	3	1	2	0	1	0	0
77021	1	2	2	3	1	1	43	2	29.2	0	0	0	0	4	2.18	2	1	0	2	0	1	5.4	1	1	2	0	2	1	1	0	0
77022	1	2	2	1	1	2	80	0	21.8	0	0	0	0	1	0.85	2	0	0	0	0	0	6.5	0	3	3	1	2	1	0	2	2
77023	1	2	2	3	0	2	65	2	18.6	0	0	7	0	3	5	2	2	0	2	3	2	4	2	3	0	0	2	0	1	0	0
77025	9	2	2	3	1	1	39	0	22	1	1	0	1	5	2.15	2	1	0	0	0	1	5	1	0	1	0	2	1	1	0	0
77028	9	2	1	3	1	2	28	0	31.1	0	0	4	2	4	0.29	2	0	1	0	2	0	7.1	0	0	3	1	1	1	0	NA	NA
77029	1	2	2	2	1	1	48	1	26.2	0	1	0	0	2	0.52	2	0	0	1	0	0	7.3	0	1	3	1	2	1	1	2	2
77032	2	2	1	3	0	1	57	2	37.1	0	0	2	0	4	5	2	2	1	2	1	2	3.8	2	2	0	0	2	0	1	0	0
77035	1	1	1	3	1	1	64	2	26.4	0	0	2	1	4	2.12	2	1	0	2	1	1	6.8	1	3	3	0	2	1	1	0	0
77040	2	2	1	3	0	1	75	1	21.1	1	0	0	2	3	3.31	2	1	0	1	0	2	4	2	3	0	0	2	0	1	0	0
77045	1	1	1	3	0	1	30	1	46.2	1	0	7	1	4	1.06	1	0	1	1	3	0	5.7	0	0	2	0	2	0	1	0	0
77050	1	2	2	3	0	1	31	2	35.9	0	0	0	0	3	0.63	2	0	1	2	0	0	6.5	0	0	3	0	2	0	0	0	0
77054	1	1	1	3	0	1	54	2	24.8	0	0	1	0	5	5	2	2	0	2	1	2	5.5	2	2	2	0	2	0	1	NA	NA
77057	1	2	2	3	0	1	80	0	22.1	0	0	7	0	3	2.23	2	1	0	0	3	1	5.5	1	3	2	0	2	0	1	0	0
77063	2	2	2	3	0	1	70	2	30.7	0	0	2	0	3	1.77	2	1	1	2	1	1	4.5	1	3	1	0	2	0	0	0	0
77066	1	2	1	2	1	2	62	0	42.8	1	0	0	1	2	NA	2	NA	1	0	0	NA	4.5	NA	2	1	0	2	1	0	NA	NA
77067	2	1	2	3	0	1	72	1	21.5	0	0	7	1	3	3.03	1	1	0	1	3	2	4.6	2	3	1	0	2	0	1	0	0
77070	1	2	2	3	0	2	30	2	23.4	0	0	1	2	3	1.05	2	0	0	2	1	0	4.4	0	0	1	0	2	0	1	2	1
77073	2	1	1	3	1	2	67	2	34	1	0	2	0	3	0.9	2	0	1	2	1	0	8.1	0	3	3	1	2	1	1	0	0
77075	1	2	2	3	0	2	42	2	20.5	0	0	4	0	4	5	2	2	0	2	2	2	4.1	2	1	0	0	2	0	1	0	0
77076	1	2	1	3	1	1	35	2	33.7	0	0	7	0	4	3.79	2	2	1	2	3	2	7.8	2	0	3	1	2	1	1	2	1
77077	1	1	2	3	1	1	51	2	74.1	0	0	0	0	4	2.06	1	1	1	2	0	1	8.8	1	2	3	1	2	1	0	NA	NA
77081	1	1	1	3	0	2	67	2	32.2	1	0	7	2	3	2.82	1	1	1	2	3	1	4.8	1	3	1	0	2	0	1	0	0
77083	2	2	1	3	1	2	77	2	25.4	0	0	7	0	3	2.27	2	1	0	2	3	1	4.5	1	3	1	0	2	1	1	0	0
77091	1	2	2	1	1	1	33	1	24.8	0	0	2	0	1	NA	2	NA	0	1	1	NA	3.9	NA	0	0	0	2	1	1	0	0
77094	1	2	2	3	1	2	57	2	27.3	0	0	2	2	5	3.81	2	2	0	2	1	2	4	2	2	0	0	2	1	1	2	2
77095	1	1	1	3	0	1	46	2	25.7	1	0	0	0	3	5	2	2	0	2	0	2	6.4	2	1	3	0	2	0	1	2	1
77096	9	2	2	3	1	2	75	0	29.4	0	0	0	0	3	0.87	2	0	0	0	0	0	3.7	0	3	0	0	2	1	1	0	0
77098	1	2	2	3	1	1	34	2	24.8	0	0	2	0	4	3.66	2	2	0	2	1	2	6.8	2	0	3	0	2	1	1	2	1
77100	1	2	2	1	1	2	36	0	27.4	0	1	0	1	1	3.33	2	1	0	0	0	2	4.8	2	0	1	0	2	1	1	0	0
77101	2	1	1	3	0	2	62	2	29.3	0	0	7	1	4	4.61	2	2	0	2	3	2	5.1	2	2	1	0	2	0	1	0	0
77103	2	2	1	2	0	1	50	2	22.1	0	0	7	0	2	2.1	2	1	0	2	3	1	3.7	1	1	0	0	2	0	1	0	0
77105	1	1	2	3	0	1	76	2	28.8	1	0	2	2	3	1.23	1	0	0	2	1	0	5.9	0	3	2	0	2	0	1	2	1
77113	9	2	2	3	1	1	55	2	22.8	0	1	0	0	5	5	2	2	0	2	0	2	3.8	2	2	0	0	2	1	0	NA	NA
77114	1	1	1	1	0	2	73	2	28.3	0	0	7	0	1	3.81	2	2	0	2	3	2	5.7	2	3	2	0	2	0	0	0	0
77120	9	2	1	3	0	2	56	1	32.3	0	0	0	0	3	2.58	2	1	1	1	0	1	6.9	1	2	3	1	2	0	0	0	0
77121	1	2	2	3	0	2	42	2	29.6	0	0	7	2	3	5	2	2	0	2	3	2	4.6	2	1	1	0	2	0	1	0	0
77123	2	2	2	3	0	2	50	2	27.6	0	1	2	0	5	2.9	2	1	0	2	1	1	4.2	1	1	0	0	2	0	1	0	0
77127	2	2	2	3	0	2	41	0	21.9	0	0	0	2	4	0.07	2	0	0	0	0	0	2.6	0	1	0	0	2	0	0	0	0
77140	9	1	1	1	1	1	58	2	28.3	1	0	0	2	1	3.43	2	1	0	2	0	2	4.6	2	2	1	0	2	1	0	NA	NA
77141	1	2	2	1	0	2	23	2	27.1	0	0	2	0	1	1.07	2	0	0	2	1	0	3.4	0	0	0	0	2	0	1	0	0
77150	1	1	1	3	1	1	37	1	33.7	0	0	0	2	3	3.6	2	2	1	1	0	2	8.9	2	0	3	1	2	1	1	0	0
77151	1	2	2	3	0	1	34	2	21	0	1	7	0	3	1.23	2	0	0	2	3	0	7.2	0	0	3	1	2	0	0	0	0
77154	2	1	2	3	0	2	58	1	34.7	0	1	7	2	4	1.68	2	1	1	1	3	1	5.4	1	2	2	0	2	0	1	0	0
77156	1	2	2	3	0	2	33	2	31.5	0	0	0	2	3	1.58	1	1	1	2	0	1	8	1	0	3	1	2	0	0	0	0
77157	1	2	2	3	0	2	47	2	22.3	0	0	3	0	3	5	2	2	0	2	2	2	3.7	2	1	0	0	2	0	1	0	0
77159	1	2	2	3	0	2	38	2	40.6	0	0	1	1	5	2.32	2	1	1	2	1	1	5.1	1	0	1	0	2	0	1	NA	NA
77162	2	1	2	3	1	2	72	0	40.3	0	0	4	0	3	1.03	2	0	1	0	2	0	4.2	0	3	0	0	2	1	1	0	0
77163	2	1	1	1	1	2	36	0	38.7	1	0	7	0	1	1.25	1	0	1	0	3	0	5.8	0	0	2	0	2	1	1	0	0
77164	2	1	2	3	0	2	30	1	27.5	0	0	0	0	5	0.51	2	0	0	1	0	0	5.4	0	0	2	0	2	0	1	0	0
77167	9	2	2	3	0	1	50	0	32.7	1	0	0	0	4	0.57	2	0	1	0	0	0	4.4	0	1	1	0	2	0	0	NA	NA
77168	1	2	1	3	1	2	80	2	24.5	0	0	7	0	3	4.28	2	2	0	2	3	2	5.1	2	3	1	0	2	1	1	2	2
77170	1	2	1	2	0	2	58	2	26.2	0	0	7	0	2	3.35	2	1	0	2	3	2	5.7	2	2	2	0	2	0	1	0	0
77171	2	2	1	2	1	2	69	0	27.4	0	0	0	0	2	1.59	2	1	0	0	0	1	3.7	1	3	0	0	2	1	1	0	0
77172	1	2	2	3	0	1	42	2	23.5	0	0	3	1	5	NA	2	NA	0	2	2	NA	5.4	NA	1	2	0	2	0	0	NA	NA
77176	1	2	2	1	1	2	41	0	31.2	1	0	7	0	1	2.1	2	1	1	0	3	1	4.5	1	1	1	0	2	0	1	0	0
77177	1	1	2	3	1	1	48	1	27.8	0	0	7	0	3	4.77	2	2	0	1	3	2	5.7	2	1	2	0	2	1	0	2	1
77185	1	2	1	3	0	2	51	2	26.1	0	1	0	0	3	5	2	2	0	2	0	2	2.8	2	2	0	0	2	0	1	2	1
77187	2	1	1	3	0	2	80	0	31.6	1	1	7	0	3	3.83	2	2	1	0	3	2	6.4	2	3	3	1	1	0	1	0	0
77189	1	1	2	3	0	2	56	1	31.2	0	1	2	1	3	0.78	1	0	1	1	1	0	4.5	0	2	1	0	2	0	1	0	0
77192	1	1	1	3	1	1	57	2	32.2	0	0	2	2	3	1.43	2	1	1	2	1	1	6.4	1	2	3	0	2	1	1	0	0
77194	2	2	2	3	1	2	64	1	29.8	0	1	0	0	4	0.71	2	0	0	1	0	0	5.7	0	3	2	0	2	1	1	0	0
77196	1	2	2	3	1	1	41	2	27.2	0	1	0	1	3	1.45	2	1	0	2	0	1	6.9	1	1	3	0	2	1	0	0	0
77200	1	1	2	3	0	2	68	1	38.1	0	0	7	2	4	1.89	2	1	1	1	3	1	7.8	1	3	3	1	2	0	1	0	0
77205	1	2	2	3	0	1	56	2	23.4	0	0	6	0	5	5	2	2	0	2	3	2	3.2	2	2	0	0	1	0	1	0	0
77212	1	1	2	3	1	1	80	2	32.5	0	0	7	2	3	1.39	2	1	1	2	3	1	6.4	1	3	3	0	2	1	1	0	0
77215	1	2	2	1	0	1	38	2	35.8	0	0	1	0	1	1.27	2	0	1	2	1	0	7	0	0	3	1	2	0	0	0	0
77221	1	2	2	3	0	1	43	1	31.3	0	0	7	0	3	1.28	2	0	1	1	3	0	6.7	0	1	3	0	2	0	1	0	0
77223	2	2	2	2	1	1	80	0	19	0	0	3	1	2	1.54	2	1	0	0	2	1	3.8	1	3	0	0	2	1	0	0	0
77229	1	1	1	3	0	1	48	2	34.6	1	0	0	0	4	4.82	2	2	1	2	0	2	9.8	2	1	3	1	1	0	1	2	1
77232	1	2	1	3	1	1	73	2	30	1	0	0	2	3	2.42	2	1	1	2	0	1	6.1	1	3	2	0	1	1	0	2	1
77235	2	2	2	3	0	1	32	2	24.7	0	0	0	0	5	2.23	2	1	0	2	0	1	5.5	1	0	2	0	2	0	0	0	0
77236	1	2	2	3	0	2	44	2	29.8	0	0	3	0	3	2.31	2	1	0	2	2	1	4.6	1	1	1	0	2	0	1	0	0
77239	1	2	2	3	1	2	36	0	70.1	0	0	4	0	3	0.17	2	0	1	0	2	0	5.9	0	0	2	0	2	1	1	0	0
77240	1	2	2	3	0	1	35	2	23.2	0	0	0	1	3	1.25	2	0	0	2	0	0	5.1	0	0	1	0	2	0	0	0	0
77245	1	1	1	3	0	1	75	2	26.7	1	1	7	0	5	1.43	2	1	0	2	3	1	4.3	1	3	0	0	2	0	1	0	0
77246	1	2	2	3	0	1	68	2	24.8	0	0	7	0	4	1.57	2	1	0	2	3	1	5.1	1	3	1	0	2	0	1	2	1
77250	1	1	1	1	1	1	78	0	24.8	1	0	1	2	1	2.12	2	1	0	0	1	1	4.6	1	3	1	0	2	1	0	2	2
77254	1	1	1	3	1	1	36	2	22.8	0	0	0	1	5	5	2	2	0	2	0	2	5.6	2	0	2	0	2	1	1	1	1
77255	1	1	1	3	0	1	48	0	63	0	0	5	2	3	2.57	2	1	1	0	2	1	7.2	1	1	3	1	2	0	1	1	1
77256	1	1	2	3	0	2	28	2	28.6	0	0	7	0	3	1.2	2	0	0	2	3	0	5.5	0	0	2	0	2	0	0	1	1
77257	2	2	1	2	1	1	27	2	30.6	0	0	0	2	2	3.09	2	1	1	2	0	2	4.4	2	0	1	0	2	1	0	0	0
77263	2	2	2	1	0	2	20	2	30	0	0	0	0	1	NA	2	NA	1	2	0	NA	4.4	NA	0	1	0	2	0	1	0	0
77265	1	2	1	3	0	1	45	2	41.3	0	1	0	0	4	4.07	2	2	1	2	0	2	4.3	2	1	0	0	2	0	1	2	2
77275	2	2	1	2	1	1	34	2	28.9	0	0	7	0	2	3.22	1	1	0	2	3	2	6.2	2	0	2	0	2	1	1	0	0
77277	1	2	1	3	1	1	53	0	30.4	0	1	0	2	3	0.98	1	0	1	0	0	0	5.9	0	2	2	0	1	1	1	0	0
77279	1	2	2	3	0	1	39	2	26	0	0	7	2	3	4.9	2	2	0	2	3	2	3.6	2	0	0	0	2	0	1	0	0
77287	2	2	1	3	0	2	53	2	22.2	0	1	7	0	5	4.84	2	2	0	2	3	2	4.5	2	2	1	0	2	0	1	0	0
77290	1	2	2	3	1	2	44	1	28.5	0	1	0	1	4	1.31	2	1	0	1	0	0	6.4	0	1	3	1	2	1	1	2	2
77299	1	1	2	3	0	1	63	1	44	0	1	3	0	4	4.07	2	2	1	1	2	2	7.6	2	2	3	1	2	0	0	NA	NA
77303	2	1	2	3	1	1	55	0	25.8	1	0	7	0	4	2.67	2	1	0	0	3	1	6.2	1	2	2	0	1	1	1	0	0
77306	1	2	2	2	1	2	57	0	29.1	0	0	0	2	2	4.16	2	2	0	0	0	2	6.3	2	2	3	1	2	1	0	0	0
77308	1	2	2	3	0	1	55	2	25.3	0	0	7	0	3	5	2	2	0	2	3	2	6.2	2	2	2	0	2	0	1	2	2
77311	2	1	2	1	1	1	38	1	38.4	1	0	1	0	1	1.54	2	1	1	1	1	1	5	1	0	1	0	2	1	0	0	0
77313	2	1	2	1	1	1	24	2	32.8	1	0	0	0	1	1.38	2	1	1	2	0	1	4.7	1	0	1	0	2	1	0	NA	NA
77314	1	1	2	3	1	1	76	2	42	0	0	0	0	4	3.03	1	1	1	2	0	2	7.3	2	3	3	1	2	1	1	0	0
77319	1	2	1	3	0	1	51	2	30.7	0	0	2	0	3	5	2	2	1	2	1	2	5.1	2	2	1	0	2	0	1	0	0
77320	1	2	2	3	1	2	35	0	19.8	0	0	1	0	4	0.57	2	0	0	0	1	0	3	0	0	0	0	2	1	1	1	1
77328	1	2	2	3	1	2	43	2	23.5	0	0	0	0	5	5	2	2	0	2	0	2	3.3	2	1	0	0	2	1	1	0	0
77331	1	2	1	3	0	2	50	2	26.4	0	0	3	0	3	4.48	2	2	0	2	2	2	7.1	2	1	3	1	2	0	1	2	1
77332	2	1	2	3	1	1	36	1	44.8	0	0	0	0	3	1.11	1	0	1	1	0	0	7.1	0	0	3	1	2	0	0	0	0
77336	1	1	1	3	1	1	48	1	29.1	0	0	0	0	4	2.57	2	1	0	1	0	1	7.2	1	1	3	1	2	1	1	2	2
77340	1	1	2	3	0	1	41	2	27.4	0	1	4	0	3	5	2	2	0	2	2	2	5.1	2	1	1	0	2	0	1	0	0
77341	1	1	2	3	1	2	49	2	36.8	0	0	0	2	3	3.26	2	1	1	2	0	2	6.6	2	1	3	1	2	1	1	2	NA
77342	1	2	2	3	0	1	37	1	29.8	0	0	0	1	3	5	2	2	0	1	0	2	9.5	2	0	3	1	1	0	1	0	0
77346	1	2	2	2	0	1	30	2	39.9	0	0	4	0	2	1.97	2	1	1	2	2	1	5.7	1	0	2	0	2	0	1	0	0
77349	9	2	1	3	0	2	53	2	21.8	0	0	7	0	5	5	2	2	0	2	3	2	3.7	2	2	0	0	2	0	1	0	0
77360	1	1	1	3	0	1	41	0	33.6	0	0	1	1	3	0.59	2	0	1	0	1	0	6.6	0	1	3	0	2	0	0	0	0
77367	2	2	2	3	1	2	48	1	22.8	0	0	3	0	4	0.86	2	0	0	1	2	0	4.6	0	1	1	0	2	1	1	0	0
77368	1	2	2	1	1	2	43	1	30.2	0	0	7	0	1	1.5	1	1	1	1	3	1	5.1	1	1	1	0	2	1	0	0	0
77371	1	1	2	3	0	1	73	2	25.5	0	0	7	2	3	5	2	2	0	2	3	2	5.9	2	3	2	0	2	0	1	0	0
77373	1	2	1	3	0	1	76	2	23.9	0	0	0	0	3	3.12	2	1	0	2	0	2	5.1	2	3	1	0	2	0	1	1	2
77380	1	2	1	3	0	2	47	2	27.6	0	1	0	0	3	5	2	2	0	2	0	2	8.3	2	1	3	1	2	0	1	2	1
77383	9	2	2	3	1	1	80	1	20.7	0	0	4	0	4	3.07	2	1	0	1	2	2	6.2	2	3	2	0	2	1	1	0	0
77386	2	2	2	3	0	1	29	2	23.4	0	0	1	0	5	2.94	2	1	0	2	1	1	6	1	0	2	0	2	0	1	0	0
77387	9	2	1	3	0	1	44	0	27.9	0	0	2	1	3	2.54	2	1	0	0	1	1	5.2	1	1	1	0	2	0	0	NA	NA
77388	1	2	2	3	0	2	45	2	28.4	1	0	0	0	4	1.93	1	1	0	2	0	1	6.7	1	1	3	1	2	0	1	0	0
77391	1	1	1	3	0	2	36	1	36.4	0	1	0	1	3	0.9	2	0	1	1	0	0	8.5	0	0	3	1	1	0	1	0	0
77392	1	1	1	2	0	1	60	2	42.6	1	0	7	2	2	5	1	2	1	2	3	2	4.8	2	2	1	0	2	0	1	0	0
77394	2	1	1	3	0	2	60	2	40.9	0	0	3	0	4	1.53	2	1	1	2	2	1	7	1	2	3	1	2	0	1	0	0
77398	2	2	2	2	1	1	62	0	25.9	0	1	0	1	2	1.36	2	1	0	0	0	1	4.4	1	2	1	0	2	1	1	0	0
77405	1	2	1	3	1	2	53	2	30.5	0	1	7	1	3	3.68	2	2	1	2	3	2	4.8	2	2	1	0	2	1	1	0	0
77407	1	2	2	3	1	2	64	2	24.7	0	0	0	1	3	1.02	2	0	0	2	0	0	3.9	0	3	0	0	2	1	1	2	2
77408	2	1	1	2	0	2	79	2	29.8	0	0	4	0	2	1.22	2	0	0	2	2	0	6.2	0	3	2	1	2	0	0	NA	2
77409	9	2	1	3	1	2	38	0	22.7	0	1	2	0	3	NA	2	NA	0	0	1	NA	4.5	NA	0	1	0	2	1	0	NA	NA
77411	2	2	2	3	1	2	23	1	22	0	0	2	1	3	0.5	2	0	0	1	1	0	4.8	0	0	1	0	2	1	0	0	0
77414	1	2	2	1	1	1	32	0	40.2	0	0	7	0	1	1.27	2	0	1	0	3	0	5	0	0	1	0	2	1	0	0	0
77415	1	1	1	3	0	1	70	1	33.1	0	0	0	2	3	1.14	2	0	1	1	0	0	4.6	0	3	1	0	2	0	0	1	1
77417	1	2	2	3	1	1	80	1	29.7	1	0	2	2	3	0.71	2	0	0	1	1	0	5	0	3	1	0	2	1	1	0	0
77422	2	1	2	3	0	1	80	2	21.1	0	0	7	0	5	5	2	2	0	2	3	2	5.8	2	3	2	0	2	0	1	0	0
77423	1	2	2	3	1	1	74	0	27.7	1	0	3	2	3	0.84	2	0	0	0	2	0	6.4	0	3	3	0	2	1	1	0	0
77424	1	2	2	3	0	2	40	2	27.1	1	0	3	1	5	2.16	2	1	0	2	2	1	2.6	1	1	0	0	2	0	1	1	2
77425	1	2	2	3	1	1	66	1	18.6	0	0	0	1	4	1.75	2	1	0	1	0	1	6.7	1	3	3	0	2	1	0	NA	NA
77428	1	2	2	3	1	2	52	0	32.1	0	0	2	0	4	0.69	2	0	1	0	1	0	6.1	0	2	2	1	2	1	0	NA	NA
77433	2	1	1	3	0	2	58	2	26.2	0	1	7	0	5	3.54	2	2	0	2	3	2	2.4	2	2	0	0	2	0	1	0	0
77438	1	2	2	1	0	2	41	2	26.1	0	0	1	2	1	5	2	2	0	2	1	2	3.7	2	1	0	0	2	0	1	0	0
77443	1	1	2	3	1	1	64	2	33.1	1	0	0	2	3	1.28	1	0	1	2	0	0	8.4	0	3	3	1	1	1	1	0	0
77450	2	1	1	3	0	1	80	2	27.2	0	0	7	0	5	NA	2	NA	0	2	3	NA	6.8	NA	3	3	0	1	0	1	0	0
77453	1	2	2	3	1	2	57	2	28.5	0	0	0	1	5	2.12	2	1	0	2	0	1	3.8	1	2	0	0	2	1	1	2	2
77458	1	1	2	3	1	1	50	2	30.5	0	0	7	1	4	NA	2	NA	1	2	3	NA	6.9	NA	1	3	0	2	1	1	0	0
77463	1	1	1	1	0	2	56	2	36.4	0	0	1	0	1	2.63	2	1	1	2	1	1	4.6	1	2	1	0	2	0	1	0	0
77464	2	1	2	3	1	2	36	2	45.8	1	0	5	1	5	1.21	2	0	1	2	2	0	4.1	0	0	0	0	2	1	1	0	0
77468	1	2	2	3	1	1	54	2	29.3	0	0	5	2	4	1.33	2	1	0	2	2	0	5.3	0	2	2	0	2	1	0	0	0
77469	2	2	1	3	0	1	66	1	37.7	0	0	7	2	3	4.05	1	2	1	1	3	2	4.7	2	3	1	0	2	0	1	NA	NA
77471	1	2	1	3	1	1	62	2	30.6	0	0	0	2	3	2.9	2	1	1	2	0	1	3.4	1	2	0	0	1	1	1	2	2
77475	1	1	1	3	0	1	48	2	29.5	1	1	6	0	3	5	2	2	0	2	3	2	9.8	2	1	3	1	1	0	1	2	1
77477	1	2	2	3	1	2	56	2	30	0	1	7	2	5	5	2	2	1	2	3	2	6.9	2	2	3	1	2	1	1	1	1
77483	1	2	2	3	1	1	45	1	25.6	0	0	0	1	3	0.88	2	0	0	1	0	0	5.7	0	1	2	0	2	1	0	1	1
77484	1	2	2	3	1	1	40	0	24.1	0	0	7	1	5	0.16	2	0	0	0	3	0	4.7	0	1	1	0	2	1	1	0	0
77485	1	2	1	3	1	2	49	2	29.1	0	1	7	2	4	3.22	2	1	0	2	3	2	5.5	2	1	2	0	2	1	1	2	2
77488	2	2	1	3	1	2	80	1	22.5	0	0	0	0	3	NA	2	NA	0	1	0	NA	4.8	NA	3	1	0	2	1	1	0	0
77492	1	2	1	3	1	2	26	1	32.7	0	0	2	1	4	1.26	2	0	1	1	1	0	6.4	0	0	3	1	2	1	1	2	1
77494	2	1	1	3	0	1	80	2	25.4	0	0	7	0	3	1.88	2	1	0	2	3	1	4.7	1	3	1	0	1	0	0	NA	NA
77498	1	1	1	3	0	2	59	2	24.6	0	0	7	0	3	5	2	2	0	2	3	2	4.1	2	2	0	0	2	0	1	2	1
77499	2	2	2	3	0	1	31	2	31.8	0	0	1	0	3	2.83	2	1	1	2	1	1	6.2	1	0	2	0	2	0	1	0	0
77503	1	2	2	3	1	1	59	2	28.1	0	0	7	2	3	0.01	2	0	0	2	3	0	9.8	0	2	3	1	2	1	1	1	2
77505	2	2	2	3	0	1	33	2	22.1	0	0	5	0	3	2.73	2	1	0	2	2	1	4.9	1	0	1	0	2	0	0	0	0
77507	9	1	2	3	0	1	43	2	28.2	0	0	2	0	5	3.18	2	1	0	2	1	2	6.1	2	1	2	0	2	0	0	0	0
77509	1	1	2	3	0	2	54	2	31.5	1	1	3	2	4	2.45	2	1	1	2	2	1	7.8	1	2	3	1	1	0	1	2	2
77511	1	1	1	3	1	1	80	0	37.4	1	0	0	2	4	0.86	2	0	1	0	0	0	7	0	3	3	1	1	1	0	NA	NA
77520	1	1	1	3	1	2	80	2	25.9	0	0	2	0	3	NA	2	NA	0	2	1	NA	4.8	NA	3	1	0	2	1	1	NA	1
77521	1	2	2	3	0	1	41	2	27.9	0	0	0	0	3	4.88	2	2	0	2	0	2	7.3	2	1	3	1	2	0	1	1	1
77522	1	1	1	3	1	1	80	0	21.8	0	0	0	1	3	2.23	2	1	0	0	0	1	5.6	1	3	2	0	2	1	1	0	0
77524	1	1	1	3	0	1	62	2	25.5	0	0	7	0	3	5	2	2	0	2	3	2	3.6	2	2	0	0	2	0	1	1	1
77527	9	2	2	2	1	1	47	0	24.4	0	0	0	2	2	NA	2	NA	0	0	0	NA	4.2	NA	1	0	0	2	1	1	0	0
77528	1	1	1	3	0	1	40	2	28	0	1	2	1	5	5	2	2	0	2	1	2	8.2	2	1	3	1	2	0	1	0	0
77529	1	1	2	3	1	1	65	2	36.5	1	0	7	0	4	5	2	2	1	2	3	2	6.3	2	3	3	0	2	1	1	0	0
77533	2	1	2	3	1	2	68	0	21.2	0	0	0	2	3	0.99	2	0	0	0	0	0	9.5	0	3	3	1	2	1	1	0	0
77539	1	2	1	3	0	1	33	2	23.3	0	0	1	1	4	5	2	2	0	2	1	2	3.4	2	0	0	0	2	0	1	0	0
77540	1	1	2	3	0	1	43	2	25.9	0	0	0	0	5	5	2	2	0	2	0	2	5.4	2	1	2	0	2	0	0	0	0
77541	1	2	1	3	0	2	60	2	24.7	0	1	3	0	3	5	2	2	0	2	2	2	4.8	2	2	1	0	2	0	1	2	1
77542	1	1	1	3	1	2	42	2	31.7	0	0	7	1	3	1.01	1	0	1	2	3	0	8.4	0	1	3	1	1	1	1	2	2
77543	1	2	1	3	0	2	45	2	25.6	0	0	7	0	3	3.14	2	1	0	2	3	2	5.1	2	1	1	0	2	0	1	0	0
77548	1	1	2	3	1	2	71	1	27.9	1	0	7	2	3	3.18	2	1	0	1	3	2	8	2	3	3	1	2	1	1	1	1
77551	1	2	2	3	1	2	56	1	27.1	0	0	0	0	3	3.92	2	2	0	1	0	2	3.8	2	2	0	0	2	1	1	0	0
77552	2	1	1	3	1	2	59	1	32	1	0	0	1	3	1.11	1	0	1	1	0	0	5.7	0	2	2	0	2	1	1	0	0
77560	1	1	1	3	0	2	60	2	39.1	1	0	3	2	4	5	2	2	1	2	2	2	7.6	2	2	3	1	2	0	1	0	0
77569	2	1	2	2	1	2	48	0	32.2	0	0	0	0	2	0.22	2	0	1	0	0	0	4.9	0	1	1	0	2	1	1	0	0
77572	1	2	1	3	0	1	57	2	24.5	0	0	1	0	3	5	2	2	0	2	1	2	6.1	2	2	2	0	2	0	0	2	2
77575	1	1	2	3	0	1	30	2	27.6	0	0	4	0	3	2.57	1	1	0	2	2	1	7.7	1	0	3	1	2	0	1	2	1
77578	1	2	1	1	1	2	43	1	30	1	0	7	0	1	1.5	2	1	1	1	3	1	5.7	1	1	2	0	2	1	1	1	1
77581	1	2	2	3	1	2	31	2	40.4	0	0	2	1	3	0.57	2	0	1	2	1	0	7.2	0	0	3	1	2	1	1	0	0
77584	1	1	2	3	0	2	35	1	44.4	0	0	2	0	4	2.58	2	1	1	1	1	1	4.4	1	0	1	0	2	0	1	0	0
77585	1	2	2	1	0	1	36	1	40.1	0	0	0	2	1	1.57	2	1	1	1	0	1	7.7	1	0	3	1	2	0	0	0	0
77592	1	2	1	3	0	2	32	2	34.7	1	0	2	0	4	1.7	1	1	1	2	1	1	5.4	1	0	2	0	2	0	1	0	0
77596	1	2	2	2	1	1	49	0	23.8	1	0	0	0	2	2.33	2	1	0	0	0	1	5.1	1	1	1	0	2	1	0	0	0
77597	1	2	1	1	1	1	58	0	26.5	0	0	0	1	1	1.52	2	1	0	0	0	1	6.5	1	2	3	0	1	1	1	0	0
77598	1	1	2	3	1	1	79	2	20.9	0	0	0	2	3	1.49	1	1	0	2	0	1	7.8	1	3	3	1	2	1	1	0	0
77601	1	2	1	3	0	1	42	2	35.3	1	0	1	0	3	3.79	1	2	1	2	1	2	5	2	1	1	0	2	0	1	0	0
77607	1	1	2	3	0	1	54	1	33.8	0	0	0	1	3	1.78	1	1	1	1	0	1	4.5	1	2	1	0	2	0	1	0	0
77609	2	2	1	3	0	1	60	2	18.3	0	0	3	0	5	2.31	2	1	0	2	2	1	4.2	1	2	0	0	2	0	1	0	0
77610	2	2	2	3	0	1	62	2	32.5	0	0	7	0	3	NA	1	NA	1	2	3	NA	4.4	NA	2	1	0	2	0	1	1	1
77611	1	2	2	2	0	2	35	2	22.3	0	0	0	0	2	2.18	2	1	0	2	0	1	3	1	0	0	0	2	0	1	0	0
77621	1	1	1	1	0	2	68	2	38.1	0	0	7	1	1	1.1	2	0	1	2	3	0	5.8	0	3	2	0	2	0	1	0	0
77630	1	2	1	2	0	2	40	2	30.5	0	0	4	2	2	5	2	2	1	2	2	2	3.6	2	1	0	0	2	0	1	2	2
77631	1	2	2	3	0	2	59	2	27.7	0	1	3	0	5	2.61	2	1	0	2	2	1	6	1	2	2	0	2	0	1	1	2
77634	2	2	2	1	1	2	67	2	30.3	0	0	5	0	1	0.32	2	0	1	2	2	0	4	0	3	0	0	2	1	1	0	0
77642	1	1	1	3	1	2	63	0	31.5	0	0	7	2	3	1.14	2	0	1	0	3	0	4.6	0	2	1	0	2	1	1	0	0
77647	1	1	2	2	1	1	68	2	30.4	1	0	2	0	2	5	2	2	1	2	1	2	6.7	2	3	3	0	1	1	1	0	0
77655	1	2	1	2	1	2	55	2	28.8	0	1	7	0	2	1.93	2	1	0	2	3	1	6.6	1	2	3	1	2	1	1	0	0
77660	1	1	2	1	1	1	66	2	29.6	0	0	7	2	1	2.58	2	1	0	2	3	1	6.3	1	3	3	0	2	1	1	2	1
77661	2	1	1	3	0	2	60	2	40.8	1	0	2	0	4	5	2	2	1	2	1	2	7.3	2	2	3	1	2	0	1	0	0
77664	1	2	2	3	0	1	30	0	29.8	0	1	5	1	5	1.81	2	1	0	0	2	1	3.8	1	0	0	0	2	0	1	0	0
77666	1	1	2	2	0	1	42	2	36.2	0	0	5	0	2	2.19	2	1	1	2	2	1	8.2	1	1	3	1	2	0	1	1	1
77668	1	2	2	3	0	1	47	2	36.9	0	0	0	1	4	5	1	2	1	2	0	2	6.3	2	1	3	0	2	0	1	2	2
77675	1	2	2	3	1	2	30	2	20.6	0	1	0	0	5	5	2	2	0	2	0	2	5.5	2	0	2	0	2	1	1	0	0
77678	1	2	1	3	0	1	33	2	22.7	0	1	1	0	3	4.28	2	2	0	2	1	2	5.2	2	0	1	0	2	0	1	1	1
77682	1	1	2	3	1	1	50	2	30.5	1	0	0	0	4	2.97	2	1	1	2	0	1	5	1	1	1	0	2	1	1	1	1
77684	1	1	1	3	1	1	80	1	21.6	0	0	7	0	3	1.97	2	1	0	1	3	1	5	1	3	1	0	2	1	0	0	0
77686	1	2	1	3	0	1	44	1	23.4	0	0	3	0	3	NA	2	NA	0	1	2	NA	5	NA	1	1	0	2	0	1	0	0
77689	1	2	1	2	0	1	80	1	33.2	0	0	7	0	2	2.15	2	1	1	1	3	1	3.4	1	3	0	0	2	0	1	0	0
77693	2	2	2	3	1	2	51	2	35.4	0	0	7	0	4	0.39	2	0	1	2	3	0	3	0	2	0	0	2	1	1	0	0
77696	1	2	1	1	0	2	32	2	26.9	0	1	7	0	1	5	2	2	0	2	3	2	5.6	2	0	2	0	2	0	1	0	0
77698	2	2	2	3	0	1	31	2	27.4	0	0	2	0	3	1.74	2	1	0	2	1	1	6.6	1	0	3	0	2	0	0	0	0
77700	9	1	2	3	0	2	48	1	22.1	0	0	7	1	3	0.78	2	0	0	1	3	0	2.5	0	1	0	0	2	0	1	NA	2
77702	2	2	1	1	1	1	80	0	21.5	0	0	0	2	1	1.23	2	0	0	0	0	0	4.7	0	3	1	0	2	1	1	0	0
77704	9	2	2	3	0	2	41	0	19.6	0	0	0	0	5	NA	2	NA	0	0	0	NA	4.4	NA	1	1	0	2	0	0	NA	1
77705	1	2	2	3	1	1	63	2	23.9	0	0	7	2	3	5	2	2	0	2	3	2	5.1	2	2	1	0	2	1	1	2	2
77707	2	2	2	3	0	2	38	2	22.1	0	1	0	1	5	5	1	2	0	2	0	2	7.1	2	0	3	1	2	0	0	1	1
77720	1	2	2	1	1	2	39	2	37.2	1	0	0	1	1	0.42	2	0	1	2	0	0	5.9	0	0	2	0	2	1	1	1	2
77721	1	2	1	3	0	1	46	2	21.2	0	1	7	2	5	3.07	2	1	0	2	3	2	6.7	2	1	3	0	2	0	1	0	0
77727	2	2	1	3	1	1	43	2	28.3	1	0	7	0	5	3.48	2	1	0	2	3	2	7.7	2	1	3	1	2	1	1	0	0
77728	2	1	2	2	1	2	76	2	27.6	1	0	7	0	2	0.51	2	0	0	2	3	0	7.5	0	3	3	1	2	1	0	0	0
77729	1	1	1	3	1	2	66	0	38.4	1	0	0	2	4	2.54	2	1	1	0	0	1	7.9	1	3	3	1	2	1	0	0	0
77734	1	1	1	3	1	1	80	0	25.8	0	0	0	2	4	0.82	2	0	0	0	0	0	3.8	0	3	0	0	2	1	1	0	0
77736	1	1	1	3	1	1	58	1	27.9	0	1	3	1	4	2.06	2	1	0	1	2	1	2.4	1	2	0	0	2	1	1	0	0
77741	1	2	2	3	1	2	73	2	24.8	0	0	7	0	3	2.09	2	1	0	2	3	1	4.7	1	3	1	0	2	1	1	2	2
77745	1	2	1	3	0	1	33	2	25.8	0	0	6	1	4	5	1	2	0	2	3	2	5.2	2	0	1	0	2	0	1	1	1
77746	1	2	2	3	0	2	24	0	23.6	0	0	0	1	3	1.13	2	0	0	0	0	0	5.9	0	0	2	0	2	0	0	1	1
77748	2	2	2	3	0	1	80	2	23.9	0	0	7	0	3	4.28	1	2	0	2	3	2	5.8	2	3	2	0	2	0	1	0	0
77750	2	1	1	3	0	1	59	2	41.3	0	0	5	0	4	5	2	2	1	2	2	2	5.2	2	2	1	0	2	0	1	0	0
77756	1	1	1	1	0	2	47	2	39.8	0	1	0	0	1	3.5	1	2	1	2	0	2	6.9	2	1	3	1	2	0	1	0	0
77758	1	1	1	3	0	2	67	1	39.3	0	0	5	2	3	1.89	2	1	1	1	2	1	6.8	1	3	3	1	2	0	1	0	0
77760	1	1	1	3	0	2	80	2	34.4	0	0	7	2	3	1.18	2	0	1	2	3	0	8.6	0	3	3	1	2	0	1	0	0
77763	1	1	1	3	0	1	71	2	34.4	1	0	7	2	3	2.38	2	1	1	2	3	1	5.6	1	3	2	0	2	0	1	2	2
77768	1	2	2	2	1	1	62	0	26.3	0	0	7	2	2	4.35	2	2	0	0	3	2	5.4	2	2	2	0	2	1	1	2	2
77769	1	2	2	3	1	2	64	1	21.6	0	0	1	1	3	3.93	2	2	0	1	1	2	3.4	2	3	0	0	2	1	1	2	1
77771	1	1	2	1	0	1	33	2	26.9	0	0	0	2	1	1.16	2	0	0	2	0	0	5.6	0	0	2	0	2	0	0	0	0
77772	1	1	2	3	0	1	56	2	44.1	1	0	0	1	3	2.34	1	1	1	2	0	1	6.7	1	2	3	0	1	0	1	0	0
77777	1	2	1	1	1	2	37	2	28.1	1	0	2	2	1	1.02	2	0	0	2	1	0	4.2	0	0	0	0	2	1	1	0	0
77778	1	1	1	3	0	1	80	1	36.1	1	0	7	0	5	2.26	1	1	1	1	3	1	6.5	1	3	3	0	2	0	1	1	2
77779	1	1	2	3	0	1	40	2	42.5	0	0	2	0	4	4.42	2	2	1	2	1	2	5	2	1	1	0	2	0	1	0	0
77780	1	2	1	3	0	1	50	2	24.4	0	0	4	0	4	3.37	2	1	0	2	2	2	5.2	2	1	1	0	2	0	1	2	2
77782	2	1	1	3	0	2	51	1	24.7	1	0	0	0	4	0.77	1	0	0	1	0	0	5	0	2	1	0	2	0	1	NA	2
77786	2	2	2	1	1	1	75	0	22.9	0	0	0	0	1	NA	2	NA	0	0	0	NA	7.6	NA	3	3	1	2	1	0	NA	1
77787	2	2	1	1	0	1	51	2	50.5	0	0	5	0	1	1.05	2	0	1	2	2	0	6.4	0	2	3	0	2	0	1	0	0
77789	1	1	1	3	1	1	75	2	29.2	0	0	0	2	3	1.46	1	1	0	2	0	1	7.5	1	3	3	1	1	1	1	0	0
77795	2	2	2	3	0	2	34	2	31.8	0	0	2	0	4	2.29	2	1	1	2	1	1	5.2	1	0	1	0	2	0	1	0	0
77801	1	2	2	2	1	1	52	0	24.6	0	0	7	0	2	0.31	2	0	0	0	3	0	5.8	0	2	2	0	2	1	1	0	0
77802	9	2	2	3	1	2	65	0	23.8	0	1	0	0	4	2.29	2	1	0	0	0	1	3.7	1	3	0	0	2	1	1	0	0
77803	1	2	2	3	1	2	41	1	21.7	0	0	7	1	5	0.09	2	0	0	1	3	0	5.4	0	1	2	0	2	1	1	2	2
77807	1	2	2	3	0	1	30	0	29.9	0	0	1	1	4	1.81	2	1	0	0	1	1	5.2	1	0	1	0	2	0	1	1	2
77808	1	1	1	3	1	2	69	1	41.3	1	0	7	2	3	5	2	2	1	1	3	2	6	2	3	2	0	2	1	1	0	0
77811	1	2	1	3	1	1	55	2	24.6	0	0	3	1	5	3.03	2	1	0	2	2	2	5.4	2	2	2	0	2	1	1	1	1
77815	1	2	1	3	0	1	66	2	30.7	1	0	0	0	3	1.08	1	0	1	2	0	0	7.7	0	3	3	1	2	0	1	0	0
77823	2	2	1	1	1	1	67	0	32.8	1	1	1	0	1	0.19	2	0	1	0	1	0	5.5	0	3	2	0	2	1	0	0	0
77827	2	2	1	2	0	2	52	0	28.8	1	0	7	1	2	0.58	1	0	0	0	3	0	5.2	0	2	1	0	2	0	0	0	0
77830	2	1	2	2	1	1	53	0	33.7	0	0	7	0	2	0.45	2	0	1	0	3	0	3.9	0	2	0	0	2	1	1	0	0
77831	1	1	1	3	0	1	61	2	27.4	0	0	2	2	5	NA	2	NA	0	2	1	NA	7.7	NA	2	3	1	2	0	1	2	1
77832	1	1	2	2	1	2	67	0	32.6	0	1	7	0	2	1.72	1	1	1	0	3	1	4.8	1	3	1	0	2	1	1	2	2
77840	1	2	2	2	0	2	19	1	23.1	0	1	2	2	2	NA	2	NA	0	1	1	NA	4.9	NA	0	1	0	2	0	1	2	1
77841	1	2	2	1	1	2	49	2	28.4	0	0	0	2	1	1.27	2	0	0	2	0	0	5	0	1	1	0	2	1	1	0	0
77843	1	2	2	1	0	1	42	2	37.3	1	1	7	0	1	1.27	2	0	1	2	3	0	4.6	0	1	1	0	2	0	0	0	0
77845	1	2	2	3	0	1	46	1	37.3	1	0	0	2	5	5	2	2	1	1	0	2	5.4	2	1	2	0	2	0	1	0	0
77846	2	2	2	3	1	2	34	0	37.3	0	0	0	0	3	0.03	2	0	1	0	0	0	4.7	0	0	1	0	2	1	0	0	0
77847	1	1	2	3	1	2	70	0	43.3	1	0	0	1	4	1.27	2	0	1	0	0	0	5.2	0	3	1	0	2	1	0	0	0
77851	1	2	1	1	0	1	45	2	29.8	0	0	7	1	1	3.93	2	2	0	2	3	2	5.7	2	1	2	0	2	0	1	0	0
77853	2	2	2	3	1	1	67	0	27.9	1	0	0	0	5	2.73	2	1	0	0	0	1	7	1	3	3	1	2	1	0	0	0
77856	1	2	2	3	1	1	33	1	21.3	0	0	7	2	5	3.66	2	2	0	1	3	2	4.7	2	0	1	0	2	0	1	0	0
77858	2	2	2	3	0	1	30	1	39	0	1	0	1	3	0.43	1	0	1	1	0	0	5.3	0	0	2	0	2	0	0	0	0
77864	1	2	1	3	1	2	51	1	31.4	0	0	7	1	4	2.37	2	1	1	1	3	1	3.9	1	2	0	0	2	1	1	0	0
77866	1	1	1	3	0	1	60	2	28.7	0	0	1	0	4	5	2	2	0	2	1	2	6.5	2	2	3	0	2	0	1	2	1
77867	1	1	2	3	1	1	68	0	20	0	0	0	1	4	0.61	2	0	0	0	0	0	7.1	0	3	3	1	2	1	0	0	0
77869	2	2	2	2	1	2	32	2	24.7	0	0	7	0	2	NA	2	NA	0	2	3	NA	4.8	NA	0	1	0	2	1	0	0	0
77872	2	2	2	1	1	1	47	0	36.3	0	0	0	0	1	1.38	2	1	1	0	0	1	3.7	1	1	0	0	2	1	0	0	0
77875	2	2	1	3	1	2	57	2	36.5	1	1	4	2	3	0.74	2	0	1	2	2	0	6.9	0	2	3	1	1	1	1	0	0
77878	1	1	1	1	0	2	47	2	40.9	0	0	7	1	1	0.27	2	0	1	2	3	0	5.1	0	1	1	0	2	0	1	1	2
77880	1	1	2	1	1	1	63	2	28.1	0	1	7	0	1	2.9	2	1	0	2	3	1	6.2	1	2	2	0	2	1	0	0	0
77884	2	2	2	3	1	1	47	2	28.2	0	0	3	0	4	NA	2	NA	0	2	2	NA	4.8	NA	1	1	0	2	1	1	0	0
77891	2	1	1	2	0	1	36	2	34.7	1	0	0	0	2	2.34	1	1	1	2	0	1	8.9	1	0	3	1	2	0	1	0	0
77896	2	1	2	3	0	2	41	0	18.6	0	0	0	1	3	0.25	1	0	0	0	0	0	4.4	0	1	1	0	2	0	0	0	0
77897	2	2	1	1	0	1	64	0	36.3	1	0	0	0	1	1.26	2	0	1	0	0	0	3.9	0	3	0	0	2	0	0	0	0
77898	1	1	1	3	1	1	40	2	28.8	0	1	4	0	4	0.84	2	0	0	2	2	0	6.9	0	1	3	0	2	1	1	2	2
77900	1	1	1	3	0	1	56	1	28.7	0	0	3	2	3	5	2	2	0	1	2	2	8.1	2	2	3	1	2	0	1	2	2
77903	9	2	1	3	0	1	33	2	30.6	0	1	3	0	3	5	2	2	1	2	2	2	3.1	2	0	0	0	2	0	0	NA	NA
77905	2	1	1	3	1	2	63	1	43.4	1	0	0	0	4	0.46	2	0	1	1	0	0	5.6	0	2	2	0	2	1	1	0	0
77906	2	1	2	3	1	1	61	0	27.9	1	0	1	1	4	0.6	2	0	0	0	1	0	2.2	0	2	0	0	1	1	1	0	0
77909	1	1	1	3	0	2	78	2	33.9	0	0	7	2	5	1.41	2	1	1	2	3	1	4.7	1	3	1	0	2	0	1	0	0
77910	1	1	2	3	1	1	58	2	29.9	0	0	7	1	3	1.11	2	0	0	2	3	0	7.2	0	2	3	1	2	1	1	0	0
77912	1	2	2	3	0	2	34	0	40.5	0	0	2	0	4	0.72	2	0	1	0	1	0	3.1	0	0	0	0	2	0	1	0	0
77915	1	2	2	2	0	2	57	1	33.9	0	1	7	2	2	3.05	2	1	1	1	3	2	5.3	2	2	2	0	2	0	1	0	0
77922	1	1	1	3	1	1	68	2	38.1	0	0	7	1	3	1.48	1	1	1	2	3	1	7.4	1	3	3	1	2	0	1	0	0
77930	1	1	1	3	0	2	45	0	34.7	0	1	0	0	3	5	1	2	1	0	0	2	7.3	2	1	3	1	2	0	0	1	2
77931	1	2	2	2	1	1	36	1	30.8	0	1	7	1	2	NA	2	NA	1	1	3	NA	3.7	NA	0	0	0	2	1	1	0	0
77935	1	2	1	3	0	1	44	2	21.3	0	1	4	2	5	5	2	2	0	2	2	2	4.6	2	1	1	0	2	0	1	1	1
77937	2	2	1	3	0	1	71	1	35.9	0	1	0	0	3	NA	1	NA	1	1	0	NA	5.3	NA	3	2	0	2	0	1	0	0
77938	1	1	1	3	1	1	72	2	35.7	1	0	7	0	5	2.9	2	1	1	2	3	1	5.7	1	3	2	0	2	1	1	2	1
77939	1	2	2	3	1	2	55	1	35.3	1	0	2	0	4	3.26	2	1	1	1	1	2	3.6	2	2	0	0	2	1	1	0	0
77941	1	2	2	3	1	2	57	1	34.8	0	0	2	1	4	0.51	2	0	1	1	1	0	7.5	0	2	3	1	2	1	0	NA	NA
77943	2	2	2	3	0	2	39	2	30.3	0	1	3	0	5	5	2	2	1	2	2	2	8.2	2	0	3	1	2	0	1	0	0
77948	9	2	2	3	0	2	33	2	23.2	0	0	7	0	3	5	2	2	0	2	3	2	5.4	2	0	2	0	2	0	0	NA	NA
77949	1	1	2	3	0	2	41	2	21.6	0	0	4	0	3	4.72	2	2	0	2	2	2	4.9	2	1	1	0	2	0	1	0	0
77953	1	2	2	3	1	1	32	2	22.1	0	0	2	1	5	NA	2	NA	0	2	1	NA	4.6	NA	0	1	0	2	1	1	0	0
77954	1	2	2	3	0	2	44	2	18.5	0	0	5	0	5	3.98	2	2	0	2	2	2	3.4	2	1	0	0	2	0	1	NA	NA
77957	1	1	1	3	0	1	35	2	36.1	0	0	3	0	4	4.51	2	2	1	2	2	2	5.9	2	0	2	0	2	0	1	0	0
77960	1	1	2	3	0	2	37	2	40.4	0	0	2	2	3	2.38	2	1	1	2	1	1	6.6	1	0	3	1	2	0	0	1	1
77963	1	2	1	3	0	1	32	2	33.2	0	1	0	0	3	3.45	1	1	1	2	0	2	7.2	2	0	3	1	2	0	1	0	0
77965	2	1	2	3	0	1	47	2	39.9	1	0	7	0	4	2.58	1	1	1	2	3	1	9.2	1	1	3	1	2	0	1	0	0
77972	1	2	1	3	0	1	35	2	26.6	0	1	4	2	3	3.18	1	1	0	2	2	2	6.5	2	0	3	0	2	0	1	2	2
77973	1	2	1	3	1	2	46	1	34.9	0	0	0	2	4	0.44	2	0	1	1	0	0	7.3	0	1	3	1	2	1	1	0	0
77976	1	1	1	3	1	1	73	2	30.6	0	0	7	2	5	1.24	2	0	1	2	3	0	6.4	0	3	3	0	2	1	1	0	0
77979	2	1	1	3	1	1	70	1	27.5	0	0	0	2	5	0.12	2	0	0	1	0	0	5.1	0	3	1	0	2	1	1	0	0
77983	1	1	1	3	1	1	65	2	25.1	1	0	0	0	4	0.93	2	0	0	2	0	0	4.1	0	3	0	0	2	1	1	0	0
77989	1	2	1	2	1	2	62	0	33.6	0	0	2	1	2	0.95	1	0	1	0	1	0	4.7	0	2	1	0	2	1	1	0	0
77991	2	2	2	3	1	2	30	1	22.1	0	0	3	0	5	1.55	2	1	0	1	2	1	3.5	1	0	0	0	2	1	1	0	0
77992	1	2	2	3	1	1	76	2	24.3	0	0	7	2	3	2.42	2	1	0	2	3	1	5	1	3	1	0	2	1	1	2	2
77994	1	1	1	1	1	1	64	2	50.6	1	0	5	2	1	0.72	2	0	1	2	2	0	6.5	0	3	3	0	2	1	1	0	0
77997	2	1	2	3	0	1	61	2	33	0	0	0	0	3	3.1	2	1	1	2	0	2	6.4	2	2	3	0	2	0	0	0	0
77999	2	2	2	2	0	1	51	0	22.6	1	0	0	2	2	0.77	2	0	0	0	0	0	3.8	0	2	0	0	2	0	1	0	0
78000	1	2	1	3	0	2	33	2	23.1	0	1	0	0	3	3.63	2	2	0	2	0	2	5.5	2	0	2	0	2	0	1	2	1
78001	1	2	2	3	0	1	32	2	21.3	0	0	0	0	3	2.34	2	1	0	2	0	1	4.2	1	0	0	0	2	0	1	0	0
78002	1	2	2	3	0	2	31	2	19	0	0	2	0	3	5	2	2	0	2	1	2	4.5	2	0	1	0	2	0	0	2	1
78008	1	2	2	3	0	2	33	2	32.9	0	0	3	0	4	4.03	2	2	1	2	2	2	4.7	2	0	1	0	2	0	1	2	2
78012	1	2	2	3	0	1	33	2	30.4	0	0	0	2	3	2.36	2	1	1	2	0	1	8.8	1	0	3	1	2	0	1	0	0
78013	1	2	2	3	0	2	45	2	27.3	0	0	2	0	4	1.99	2	1	0	2	1	1	5.2	1	1	1	0	2	0	1	2	1
78015	1	2	2	1	1	1	47	1	30.4	0	1	7	1	1	0.28	2	0	1	1	3	0	6.1	0	1	2	0	2	1	1	0	0
78018	1	1	2	1	1	2	47	0	27.3	0	0	7	2	1	0.84	2	0	0	0	3	0	3.6	0	1	0	0	2	1	1	0	0
78019	9	1	1	1	1	1	65	0	30.5	0	0	7	2	1	1.87	2	1	1	0	3	1	6.2	1	3	2	0	2	1	1	0	0
78020	2	2	2	3	1	1	43	2	22.2	0	0	3	0	5	2.73	2	1	0	2	2	1	5.3	1	1	2	0	2	1	1	0	0
78021	1	1	1	3	1	2	62	2	31.6	0	0	7	1	3	1.53	2	1	1	2	3	1	5.8	1	2	2	0	2	1	1	0	0
78027	9	2	2	3	0	2	44	2	19.2	0	0	7	1	3	1.93	2	1	0	2	3	1	4.8	1	1	1	0	2	0	1	NA	2
78028	1	1	1	1	0	1	64	2	26.8	1	0	3	1	1	5	2	2	0	2	2	2	6.4	2	3	3	0	2	0	1	0	0
78033	2	2	2	3	0	2	61	2	41.9	0	0	7	2	3	1.64	2	1	1	2	3	1	6.1	1	2	2	1	2	0	1	0	0
78034	2	1	1	3	0	1	31	2	31.2	0	1	2	0	3	5	2	2	1	2	1	2	6.4	2	0	3	0	2	0	1	0	0
78037	1	1	2	3	0	1	70	2	37.4	1	0	7	2	3	5	2	2	1	2	3	2	4.7	2	3	1	0	2	0	1	0	0
78040	1	2	2	3	0	2	59	2	22.4	0	0	1	0	3	0.12	2	0	0	2	1	0	2.7	0	2	0	0	2	0	1	1	1
78042	1	1	2	3	1	2	63	2	29.3	0	1	7	2	3	4.54	2	2	0	2	3	2	4.6	2	2	1	0	2	1	1	2	1
78048	1	2	2	3	0	1	43	2	25.3	0	0	0	0	5	4.25	2	2	0	2	0	2	4.4	2	1	1	0	2	0	1	1	1
78051	1	2	1	3	0	1	40	2	24.3	0	0	5	0	5	5	2	2	0	2	2	2	5.6	2	1	2	0	2	0	0	0	0
78052	1	2	2	3	0	1	47	2	23.7	0	1	4	0	3	5	2	2	0	2	2	2	3.3	2	1	0	0	2	0	1	0	0
78061	1	2	1	3	0	2	70	2	27.6	0	1	4	0	3	5	2	2	0	2	2	2	4.9	2	3	1	0	2	0	1	2	1
78063	2	1	2	3	0	2	77	1	33.2	0	0	7	0	3	1.76	2	1	1	1	3	1	8.2	1	3	3	1	2	0	1	0	0
78070	1	2	2	3	1	1	46	1	23.9	0	0	7	1	3	1.47	2	1	0	1	3	1	6.2	1	1	2	0	2	1	1	0	0
78072	9	2	2	3	1	1	77	0	22.9	1	0	7	2	5	0.86	2	0	0	0	3	0	7.2	0	3	3	1	2	1	0	NA	NA
78074	1	1	2	2	1	1	51	0	36.3	0	0	0	2	2	4.44	2	2	1	0	0	2	7.3	2	2	3	1	2	1	1	0	0
78075	1	2	2	3	1	1	73	1	24.7	0	1	7	0	3	1.55	2	1	0	1	3	1	6.3	1	3	3	0	2	1	1	1	1
78079	1	1	9	3	1	2	57	2	49.5	0	0	3	1	5	2.12	1	1	1	2	2	1	4.7	1	2	1	0	2	1	1	0	0
78080	1	1	1	3	1	2	55	2	28.3	0	0	7	0	5	5	1	2	0	2	3	2	7	2	2	3	1	2	1	1	0	0
78081	1	2	1	2	0	1	71	2	27.4	0	0	3	0	2	4.84	2	2	0	2	2	2	4.6	2	3	1	0	2	0	0	NA	NA
78083	1	2	2	3	1	2	53	1	20.7	0	0	0	1	3	0.04	2	0	0	1	0	0	3.8	0	2	0	0	2	1	0	2	2
78094	1	2	2	3	0	1	35	2	26.2	0	0	7	2	5	3.79	2	2	0	2	3	2	4.4	2	0	1	0	2	0	1	0	0
78095	2	1	2	2	0	2	26	2	21.5	1	1	7	2	2	0.02	2	0	0	2	3	0	3.2	0	0	0	0	2	0	1	0	0
78098	1	2	2	3	0	2	41	2	25.1	0	0	5	0	3	NA	2	NA	0	2	2	NA	5.6	NA	1	2	0	2	0	1	0	0
78100	1	1	1	3	1	2	55	0	25.5	0	0	7	0	4	0.84	2	0	0	0	3	0	6.8	0	2	3	1	2	1	1	0	0
78101	2	1	1	3	1	2	80	0	32.8	1	0	3	2	3	0.53	2	0	1	0	2	0	6.2	0	3	2	1	2	1	1	0	0
78103	1	2	1	2	1	1	63	0	24.2	0	1	7	1	2	NA	2	NA	0	0	3	NA	5	NA	2	1	0	2	1	0	NA	NA
78105	2	2	2	3	0	1	40	0	23.1	0	0	0	0	5	0.16	2	0	0	0	0	0	3.3	0	1	0	0	2	0	1	0	0
78107	2	1	1	3	1	2	54	1	35.9	0	0	2	1	3	2.14	2	1	1	1	1	1	5.9	1	2	2	0	2	1	1	0	0
78108	9	2	1	3	1	1	49	0	23.9	0	1	0	0	4	0.51	2	0	0	0	0	0	6.5	0	1	3	0	2	1	0	0	0
78111	1	2	2	3	1	1	32	0	19.7	0	0	0	0	3	0.51	2	0	0	0	0	0	3.7	0	0	0	0	2	1	0	0	0
78114	1	1	2	3	0	2	59	1	19.4	0	0	4	1	3	0	2	0	0	1	2	0	3.4	0	2	0	0	2	0	0	1	2
78119	1	1	1	3	0	2	73	2	24.6	0	0	0	2	3	5	2	2	0	2	0	2	4	2	3	0	0	2	0	1	2	2
78124	1	2	2	3	0	1	71	0	35.3	1	0	0	0	3	1.45	1	1	1	0	0	1	5.6	1	3	2	0	2	0	0	0	0
78127	1	1	1	3	1	1	67	1	24.9	1	0	3	2	5	3.81	2	2	0	1	2	2	8.5	2	3	3	1	2	1	1	2	1
78129	2	2	1	3	1	2	39	1	33.2	0	0	7	0	3	1.7	2	1	1	1	3	1	4.3	1	0	0	0	2	1	1	1	2
78130	2	1	1	3	1	1	59	1	31.7	0	1	7	0	3	2.2	2	1	1	1	3	1	4.1	1	2	0	0	2	1	1	0	0
78131	1	1	2	3	1	1	80	1	28.4	1	1	7	2	3	2.67	2	1	0	1	3	1	4.5	1	3	1	0	1	1	1	0	0
78138	1	2	1	3	0	2	65	2	25.3	1	0	3	0	3	4.77	2	2	0	2	2	2	4.4	2	3	1	0	2	0	1	0	0
78139	1	2	1	3	1	1	60	1	22.8	1	0	7	2	4	3.22	2	1	0	1	3	2	6.3	2	2	3	0	1	1	1	0	0
78140	1	2	1	3	0	2	47	2	20.9	0	0	7	2	3	5	2	2	0	2	3	2	3.7	2	1	0	0	2	0	1	2	1
78145	1	1	2	3	1	2	44	2	43.5	1	0	7	2	4	4.36	1	2	1	2	3	2	4.5	2	1	1	0	2	1	1	0	0
78146	1	2	2	3	0	1	33	1	48.2	0	1	0	1	3	0	1	0	1	1	0	0	7.2	0	0	3	1	2	0	1	0	0
78149	1	2	2	3	0	2	38	0	31.2	0	0	1	1	4	0.18	2	0	1	0	1	0	3.7	0	0	0	0	2	0	0	0	0
78151	1	2	1	3	0	1	75	2	26.4	1	0	1	2	5	1.43	2	1	0	2	1	1	5.2	1	3	1	0	2	0	1	0	0
78158	9	2	2	3	0	1	45	2	27.9	0	0	7	0	4	0.56	2	0	0	2	3	0	2.9	0	1	0	0	2	0	0	NA	NA
78161	1	2	2	2	0	2	34	1	43.1	1	1	0	1	2	1.14	2	0	1	1	0	0	2.9	0	0	0	0	2	0	1	0	0
78167	1	1	1	3	0	1	76	2	27.7	0	0	0	0	3	4.13	2	2	0	2	0	2	5.6	2	3	2	0	2	0	1	2	2
78174	1	1	2	1	0	1	67	0	27.1	0	1	4	0	1	3.5	2	2	0	0	2	2	7.1	2	3	3	1	2	0	0	0	0
78179	1	2	2	3	0	1	51	2	23.7	0	0	3	0	3	5	2	2	0	2	2	2	3.6	2	2	0	0	2	0	1	2	1
78180	2	1	2	3	1	1	80	1	23.1	0	1	7	0	3	5	2	2	0	1	3	2	4.4	2	3	1	0	2	1	1	0	0
78183	1	2	2	3	0	2	31	2	34.8	0	1	4	0	3	5	2	2	1	2	2	2	5.4	2	0	2	0	2	0	0	2	1
78185	1	1	1	3	0	2	51	1	49.3	0	1	2	0	3	4.28	1	2	1	1	1	2	7.6	2	2	3	1	2	0	1	2	2
78186	1	1	2	3	1	1	70	2	24.2	0	0	7	2	3	5	2	2	0	2	3	2	2.6	2	3	0	0	2	1	1	2	2
78187	2	2	2	1	0	2	41	0	27.1	0	0	4	0	1	0.54	2	0	0	0	2	0	2.9	0	1	0	0	2	0	0	0	0
78192	1	1	1	3	1	1	66	2	29.4	1	0	7	2	4	4.84	1	2	0	2	3	2	4.3	2	3	0	0	2	1	1	1	1
78193	1	2	2	1	1	2	32	2	32.3	0	0	0	0	1	2.82	2	1	1	2	0	1	5.3	1	0	2	0	2	1	0	1	1
78197	1	2	2	3	0	2	31	2	19.3	0	0	3	1	3	5	2	2	0	2	2	2	4.1	2	0	0	0	2	0	1	2	2
78198	1	2	1	3	0	1	53	2	33.9	0	1	2	0	3	5	2	2	1	2	1	2	4.5	2	2	1	0	2	0	1	0	0
78199	1	2	2	3	0	2	35	2	32.5	0	1	0	1	3	3.05	2	1	1	2	0	2	4	2	0	0	0	2	0	0	2	2
78201	2	2	2	3	1	2	80	2	23.7	0	0	7	0	3	1.16	2	0	0	2	3	0	3.8	0	3	0	0	2	1	1	0	0
78203	2	1	2	3	0	2	44	2	47.1	0	1	7	0	5	1.84	2	1	1	2	3	1	4.5	1	1	1	0	2	0	1	0	0
78207	1	2	2	3	1	2	41	2	22.4	0	0	0	0	3	0.78	2	0	0	2	0	0	4.6	0	1	1	0	2	0	1	0	0
78211	1	1	2	3	0	1	34	2	33	0	0	1	2	3	5	2	2	1	2	1	2	5.5	2	0	2	0	1	0	1	2	1
78213	1	2	2	3	1	2	59	1	20.9	0	0	0	1	4	4.16	2	2	0	1	0	2	7.3	2	2	3	1	2	1	1	2	2
78215	2	2	2	2	0	2	32	2	23.4	0	1	7	0	2	NA	2	NA	0	2	3	NA	6	NA	0	2	0	2	0	1	0	0
78217	2	2	2	3	1	1	76	2	23.3	0	0	7	0	5	5	2	2	0	2	3	2	7.1	2	3	3	1	2	1	1	0	0
78220	1	2	2	3	0	1	64	1	21.5	0	1	0	0	5	5	2	2	0	1	0	2	7.9	2	3	3	1	2	0	1	2	1
78221	1	1	2	3	1	2	26	0	25.5	0	0	1	1	3	0.36	2	0	0	0	1	0	9.3	0	0	3	1	2	1	1	2	2
78231	9	2	2	3	1	1	32	2	25.4	0	1	3	1	3	1.26	2	0	0	2	2	0	5.9	0	0	2	0	2	1	1	NA	2
78236	1	2	1	3	0	1	47	2	24.4	0	0	3	0	3	5	2	2	0	2	2	2	5.1	2	1	1	0	2	0	1	0	0
78237	1	2	1	1	0	2	40	1	33.4	0	1	2	0	1	0.95	2	0	1	1	1	0	4.8	0	1	1	0	2	0	1	0	0
78239	1	1	1	3	0	2	47	2	65.5	0	0	7	0	4	5	2	2	1	2	3	2	3.7	2	1	0	0	2	0	1	2	1
78245	2	1	1	3	1	1	74	2	29.7	1	1	0	0	5	5	2	2	0	2	0	2	4.3	2	3	0	0	2	1	1	0	0
78251	1	1	1	1	1	2	42	1	32.4	0	0	1	1	1	0.9	2	0	1	1	1	0	4.3	0	1	0	0	2	1	1	0	0
78262	1	2	1	3	0	2	80	1	28.6	0	0	0	2	3	0.94	2	0	0	1	0	0	5.8	0	3	2	0	2	0	1	0	0
78263	2	1	2	1	1	1	41	0	34.8	0	0	7	0	1	1.07	2	0	1	0	3	0	3.9	0	1	0	0	2	1	0	0	0
78267	1	2	2	3	0	1	32	2	25.9	0	0	7	0	5	5	2	2	0	2	3	2	5.2	2	0	1	0	2	0	1	2	2
78268	1	1	1	3	0	2	57	1	31.6	0	0	3	2	5	1.89	2	1	1	1	2	1	4.9	1	2	1	0	1	0	1	1	2
78269	1	2	2	1	1	2	45	1	31.6	0	0	0	0	1	4.12	2	2	1	1	0	2	5.5	2	1	2	0	2	1	1	1	1
78270	9	1	1	3	1	1	55	2	27.5	0	0	3	0	5	5	2	2	0	2	2	2	5	2	2	1	0	1	1	0	NA	NA
78274	2	1	1	3	0	2	77	1	31.6	1	0	7	0	3	2.03	2	1	1	1	3	1	5.4	1	3	2	0	2	0	1	0	0
78277	1	1	1	3	1	2	80	2	20.5	0	0	2	0	3	1.8	2	1	0	2	1	1	5.7	1	3	2	0	2	1	1	0	0
78280	1	2	1	3	0	1	38	1	28.4	0	0	7	0	3	5	2	2	0	1	3	2	4.4	2	0	1	0	2	0	1	0	0
78282	1	2	1	3	1	2	31	2	25.4	0	0	0	2	5	5	2	2	0	2	0	2	6.3	2	0	3	1	2	1	1	2	1
78287	2	2	2	1	1	1	46	2	28.7	0	1	7	0	1	1.27	2	0	0	2	3	0	5.2	0	1	1	0	2	1	1	0	0
78288	2	2	2	3	1	2	70	1	33.8	0	0	7	0	3	1.11	1	0	1	1	3	0	6.9	0	3	3	1	2	1	1	0	0
78289	2	2	1	3	1	2	73	0	25.9	0	0	0	0	3	0.64	2	0	0	0	0	0	6.1	0	3	2	1	2	1	1	0	0
78291	2	2	2	3	1	2	38	2	33	0	0	7	0	5	1.22	2	0	1	2	3	0	3.6	0	0	0	0	2	1	0	NA	NA
78294	1	1	2	2	1	1	30	2	32.1	0	0	3	2	2	4.25	2	2	1	2	2	2	6.6	2	0	3	0	2	0	1	0	0
78296	1	1	1	2	0	1	59	2	29.3	1	0	7	2	2	5	2	2	0	2	3	2	5.5	2	2	2	0	2	0	0	2	1
78297	2	2	2	1	1	2	65	2	28.9	0	0	7	0	1	1.64	2	1	0	2	3	1	4.3	1	3	0	0	2	1	1	0	0
78299	1	2	2	3	1	2	57	1	64.3	0	0	4	0	4	0.51	2	0	1	1	2	0	8.3	0	2	3	1	2	1	1	1	1
78301	2	1	1	3	1	1	75	0	34.2	1	0	0	2	3	1.93	1	1	1	0	0	1	6.2	1	3	2	0	2	1	1	0	0
78305	1	2	1	3	1	2	43	1	32.5	0	0	7	1	3	3.28	2	1	1	1	3	2	4.4	2	1	1	0	2	1	1	0	0
78309	1	2	2	1	0	2	36	0	31.3	0	1	2	0	1	1.25	2	0	1	0	1	0	3.8	0	0	0	0	2	0	1	0	0
78313	1	2	2	3	0	2	63	2	19.5	0	0	7	0	3	3.75	2	2	0	2	3	2	4	2	2	0	0	2	0	1	2	2
78318	1	2	2	3	0	2	69	1	17.8	0	0	7	1	3	NA	2	NA	0	1	3	NA	5.2	NA	3	1	0	2	0	0	1	2
78319	2	1	2	3	1	2	80	2	28.3	0	0	0	0	4	1.71	2	1	0	2	0	1	6.2	1	3	2	1	2	1	1	0	0
78320	9	1	2	3	0	1	48	2	33.7	0	0	4	2	3	5	2	2	1	2	2	2	6.1	2	1	2	0	2	0	0	NA	NA
78323	2	2	1	1	1	2	54	0	26.7	0	0	2	0	1	0.96	2	0	0	0	1	0	4.5	0	2	1	0	2	1	1	0	0
78327	1	2	2	3	0	1	39	2	25	0	0	3	2	3	4.9	2	2	0	2	2	2	4.7	2	0	1	0	2	0	1	2	1
78328	1	2	2	3	1	1	66	0	26.9	0	0	0	1	5	0.93	2	0	0	0	0	0	6.3	0	3	3	0	2	1	1	0	0
78346	1	2	2	1	1	2	32	1	33.3	0	0	0	1	1	1.27	2	0	1	1	0	0	7.3	0	0	3	1	2	1	1	1	2
78349	1	2	2	3	0	2	31	2	31.6	0	0	0	0	3	3.82	2	2	1	2	0	2	7.3	2	0	3	1	2	0	1	0	0
78350	1	2	2	2	0	1	34	1	22.5	0	0	2	0	2	4.18	2	2	0	1	1	2	3.3	2	0	0	0	2	0	1	0	0
78354	1	2	2	3	1	1	63	2	19	0	0	0	1	3	1.24	2	0	0	2	0	0	4.3	0	2	0	0	2	1	0	NA	NA
78355	2	2	2	1	0	1	36	2	30.2	0	1	3	0	1	4.53	1	2	1	2	2	2	5.9	2	0	2	0	2	0	1	0	0
78356	9	2	2	3	0	1	47	2	19.9	0	0	0	0	5	4.19	2	2	0	2	0	2	3.7	2	1	0	0	2	0	1	0	0
78359	1	2	2	3	0	1	71	2	22	0	0	5	0	5	3.17	2	1	0	2	2	2	4.3	2	3	0	0	2	0	0	1	2
78360	1	2	2	3	0	2	38	0	27.3	0	0	5	1	4	1.29	2	0	0	0	2	0	5.3	0	0	2	0	2	0	1	1	1
78367	1	2	2	3	1	2	30	2	23.9	0	1	0	1	3	0.93	2	0	0	2	0	0	5.1	0	0	1	0	2	1	1	2	2
78368	1	2	2	3	0	1	52	2	25.5	0	0	2	0	3	4.28	2	2	0	2	1	2	5.3	2	2	2	0	2	0	1	0	0
78371	2	2	2	3	0	1	30	2	18.9	0	0	0	0	5	5	2	2	0	2	0	2	4.9	2	0	1	0	2	0	1	0	0
78374	1	1	2	3	1	2	49	2	28.4	0	1	2	0	3	0.32	2	0	0	2	1	0	7	0	1	3	1	2	1	1	1	2
78375	1	2	2	1	1	1	44	1	41.2	0	0	0	2	1	1.14	2	0	1	1	0	0	5.6	0	1	2	0	2	1	1	2	1
78377	1	1	1	3	0	1	62	1	30.1	0	0	7	2	3	2.23	1	1	1	1	3	1	7.2	1	2	3	1	2	0	1	0	0
78379	1	1	2	3	0	1	45	2	48.3	0	0	0	0	3	1.92	1	1	1	2	0	1	6.3	1	1	3	0	2	0	1	0	0
78382	1	2	2	3	1	2	41	2	30.2	0	0	0	1	4	0.9	2	0	1	2	0	0	5.6	0	1	2	0	2	1	1	2	2
78386	1	2	2	3	0	2	42	1	22.9	1	0	7	2	5	2.51	2	1	0	1	3	1	4.2	1	1	0	0	2	0	1	0	0
78388	9	1	2	3	0	2	30	0	33.1	0	0	7	1	3	0.65	2	0	1	0	3	0	5.5	0	0	2	0	2	0	1	0	0
78392	1	2	2	3	0	2	67	1	26.1	0	0	7	1	3	2.26	2	1	0	1	3	1	4.4	1	3	1	0	2	0	1	0	0
78394	1	1	1	3	1	1	61	1	43.3	1	1	5	2	3	4.32	1	2	1	1	2	2	6.8	2	2	3	0	1	1	1	0	0
78403	1	1	1	3	0	2	80	0	31	0	0	7	2	3	5	2	2	1	0	3	2	5.5	2	3	2	0	2	0	1	0	0
78404	1	2	2	3	1	1	44	1	34.5	0	0	4	2	3	5	2	2	1	1	2	2	6.1	2	1	2	0	2	1	1	0	0
78410	2	1	2	2	0	1	43	2	36	0	0	7	0	2	NA	1	NA	1	2	3	NA	6.8	NA	1	3	0	2	0	0	0	0
78411	2	2	2	3	1	1	70	1	26.9	0	0	7	1	5	1.56	2	1	0	1	3	1	5.3	1	3	2	0	2	1	0	NA	NA
78418	2	2	2	1	1	1	37	0	35.8	0	0	0	0	1	1.34	2	1	1	0	0	0	2.7	0	0	0	0	2	1	0	1	1
78420	1	1	2	3	0	1	44	2	30	0	1	7	1	5	5	1	2	1	2	3	2	8.4	2	1	3	1	2	0	1	0	0
78422	1	1	1	3	0	1	52	2	26.7	0	0	7	0	4	NA	2	NA	0	2	3	NA	6.5	NA	2	3	0	2	0	1	0	0
78423	2	1	2	1	1	2	56	1	27.3	0	0	7	0	1	2.33	2	1	0	1	3	1	6.2	1	2	2	1	2	1	1	0	0
78424	1	2	1	3	0	1	45	0	27.7	0	1	1	2	3	1.16	2	0	0	0	1	0	5.7	0	1	2	0	2	0	1	0	0
78428	2	1	2	3	1	2	68	0	29.8	0	1	7	1	3	1.19	2	0	0	0	3	0	7.8	0	3	3	1	2	1	0	0	0
78431	1	1	2	3	1	2	80	2	23.2	0	0	7	0	3	1.89	2	1	0	2	3	1	4.4	1	3	1	0	2	1	1	2	2
78434	1	2	2	3	0	1	32	2	33.1	0	0	3	0	3	5	2	2	1	2	2	2	7.3	2	0	3	1	2	0	1	0	0
78435	2	2	1	3	1	2	64	1	31.2	0	1	2	2	4	4.25	2	2	1	1	1	2	7.3	2	3	3	1	2	1	1	0	0
78438	1	2	2	3	0	1	33	2	23.6	0	0	3	1	3	0.87	2	0	0	2	2	0	6.2	0	0	2	0	2	0	1	2	1
78439	1	2	1	3	0	1	29	2	30.5	0	1	3	0	5	5	2	2	1	2	2	2	3.9	2	0	0	0	2	0	1	2	2
78440	2	1	1	3	0	1	57	2	29	0	0	0	2	3	0	2	0	0	2	0	0	5.9	0	2	2	0	2	0	1	0	0
78445	1	1	1	3	0	1	63	2	25.6	0	1	7	2	3	3.81	2	2	0	2	3	2	6.8	2	2	3	0	2	0	1	0	0
78457	1	2	2	3	0	2	33	2	25.9	0	0	5	0	3	3.84	2	2	0	2	2	2	4.3	2	0	0	0	2	0	1	0	0
78460	2	2	2	3	0	1	32	2	25.5	0	1	3	0	4	3.65	2	2	0	2	2	2	6.3	2	0	3	0	2	0	0	0	0
78462	1	2	2	3	0	1	58	2	31	0	0	0	2	4	1.63	2	1	1	2	0	1	4.5	1	2	1	0	2	0	1	0	0
78465	1	2	1	3	1	2	68	1	41.4	1	0	0	2	3	0.08	2	0	1	1	0	0	4.9	0	3	1	0	2	1	1	0	0
78467	1	1	1	3	1	1	76	2	22.8	0	0	7	2	4	5	2	2	0	2	3	2	5.5	2	3	2	0	2	1	1	0	0
78468	2	2	2	3	0	2	30	2	33.4	0	0	0	0	4	1.62	2	1	1	2	0	1	4.5	1	0	1	0	2	0	1	0	0
78474	1	1	1	1	0	1	34	0	28.1	0	1	7	2	1	1.38	2	1	0	0	3	1	4.8	1	0	1	0	2	0	1	0	0
78475	2	2	1	3	0	2	77	2	28.8	0	1	0	0	3	1.54	1	1	0	2	0	1	4.4	1	3	1	0	2	0	0	0	0
78478	2	2	1	3	0	2	43	2	30.6	0	1	4	0	3	3.56	2	2	1	2	2	2	6.1	2	1	2	1	2	0	0	0	0
78480	9	2	2	3	1	1	45	1	23.2	0	0	7	0	5	2.63	2	1	0	1	3	1	3.7	1	1	0	0	2	1	0	NA	NA
78486	1	2	2	3	1	2	60	2	18.1	0	0	7	0	5	5	2	2	0	2	3	2	3.6	2	2	0	0	2	1	1	0	0
78489	2	2	1	3	0	2	31	2	26	1	0	0	0	5	5	2	2	0	2	0	2	4.5	2	0	1	0	2	0	0	0	0
78497	1	2	1	3	1	1	64	1	24	1	0	0	1	4	3.22	2	1	0	1	0	2	6.1	2	3	2	0	2	1	0	0	0
78500	1	2	2	3	1	1	36	2	30.7	0	0	7	0	4	2.61	2	1	1	2	3	1	5.2	1	0	1	0	2	1	1	2	1
78506	1	1	2	3	1	1	57	2	23.6	0	0	0	1	3	0.73	2	0	0	2	0	0	4	0	2	0	0	2	1	1	2	2
78508	1	1	2	3	1	2	45	0	30.1	0	0	0	1	3	3.05	2	1	1	0	0	2	7.5	2	1	3	1	2	1	1	0	0
78510	1	1	2	3	1	1	40	2	45.9	0	0	7	0	4	4.42	2	2	1	2	3	2	7.1	2	1	3	1	2	1	1	2	1
78514	1	1	1	3	1	2	46	0	23.3	0	1	1	1	4	0.07	2	0	0	0	1	0	6	0	1	2	0	2	1	0	0	0
78518	1	1	2	3	0	1	38	2	35.5	0	0	3	0	3	5	2	2	1	2	2	2	8.2	2	0	3	1	2	0	1	1	1
78521	2	2	2	3	1	1	70	1	30.9	0	0	7	2	5	1.56	2	1	1	1	3	1	5.8	1	3	2	0	2	1	1	0	0
78522	2	1	1	3	0	2	51	2	29.4	1	1	3	2	4	0.75	2	0	0	2	2	0	5.5	0	2	2	0	2	0	1	0	0
78523	2	1	1	3	0	1	63	2	20.8	0	1	7	0	5	3.18	2	1	0	2	3	2	5.2	2	2	1	0	2	0	1	0	0
78526	2	2	1	3	0	1	23	2	32.4	0	0	0	0	3	3.88	2	2	1	2	0	2	6.6	2	0	3	0	2	0	1	0	0
78528	1	2	1	3	0	1	38	2	25.8	0	1	4	1	3	5	2	2	0	2	2	2	5.3	2	0	2	0	2	0	1	0	0
78531	1	1	1	3	0	1	60	2	27	0	0	7	0	3	5	2	2	0	2	3	2	6.2	2	2	2	0	2	0	1	0	0
78533	1	2	1	1	0	1	50	2	26	0	0	5	1	1	5	2	2	0	2	2	2	4.2	2	1	0	0	2	0	1	0	0
78535	2	1	1	3	1	2	80	0	34.7	1	0	0	0	4	0.77	2	0	1	0	0	0	6.7	0	3	3	1	2	1	1	0	0
78542	2	2	1	1	1	2	41	0	34.9	1	0	0	0	1	0.9	2	0	1	0	0	0	6.4	0	1	3	1	2	1	0	0	0
78548	1	2	2	3	0	1	32	2	42.5	0	0	0	0	4	NA	2	NA	1	2	0	NA	4	NA	0	0	0	2	0	1	0	0
78551	2	2	2	3	0	2	59	2	23.1	0	0	7	0	3	1.17	2	0	0	2	3	0	2.9	0	2	0	0	2	0	0	0	0
78556	1	1	2	3	1	2	60	1	28.9	0	0	7	1	3	0.3	2	0	0	1	3	0	5.6	0	2	2	0	1	1	1	0	0
78562	1	2	2	3	1	1	48	1	35.3	0	1	0	1	3	1.82	2	1	1	1	0	1	6.9	1	1	3	0	2	1	1	0	0
78566	1	2	2	3	1	2	38	2	23.8	0	0	2	0	3	2.32	2	1	0	2	1	1	6.3	1	0	3	1	2	1	1	0	0
78572	1	2	1	3	0	1	51	2	28.3	0	1	2	0	3	3.68	2	2	0	2	1	2	6.8	2	2	3	0	2	0	1	1	2
78581	1	2	2	3	0	2	44	2	24.3	0	1	0	0	5	2.02	2	1	0	2	0	1	4.1	1	1	0	0	2	0	1	0	0
78583	1	1	1	2	1	2	58	2	30.8	1	0	7	0	2	1.54	1	1	1	2	3	1	4.9	1	2	1	0	1	1	1	0	0
78586	1	2	1	3	0	1	80	1	29.9	0	1	4	2	4	4.06	2	2	0	1	2	2	4.7	2	3	1	0	2	0	1	1	1
78587	2	1	1	3	1	2	57	0	23.3	0	0	7	0	5	2.18	2	1	0	0	3	1	5.3	1	2	2	0	2	1	0	NA	NA
78588	1	2	2	2	1	2	67	1	26.5	0	1	0	0	2	NA	2	NA	0	1	0	NA	5.8	NA	3	2	0	2	1	1	0	0
78598	2	1	1	3	1	1	63	0	31.6	1	0	0	0	3	1.27	2	0	1	0	0	0	6.1	0	2	2	0	2	1	1	0	0
78599	1	2	2	3	0	1	36	2	35.7	0	0	3	1	3	5	1	2	1	2	2	2	6.4	2	0	3	0	2	0	1	0	0
78601	9	2	2	3	1	1	46	2	23.9	0	0	7	0	5	3.93	2	2	0	2	3	2	7	2	1	3	1	2	1	0	NA	NA
78606	1	2	2	3	1	2	39	1	26.6	0	0	7	0	3	NA	2	NA	0	1	3	NA	4.9	NA	0	1	0	2	1	1	0	0
78608	1	1	2	3	1	1	59	2	23.6	0	0	0	1	3	0.66	2	0	0	2	0	0	4.5	0	2	1	0	2	1	1	0	0
78612	2	2	2	1	0	1	66	0	23.4	1	0	0	0	1	1.02	2	0	0	0	0	0	3.3	0	3	0	0	2	0	1	0	0
78615	1	2	2	3	0	1	57	2	21.5	0	0	7	0	5	5	2	2	0	2	3	2	5.4	2	2	2	0	2	0	1	0	0
78619	1	2	2	3	0	1	33	1	29.8	0	0	1	2	3	4.51	2	2	0	1	1	2	4.6	2	0	1	0	2	0	0	0	0
78620	2	1	1	3	1	2	30	1	28.4	0	0	0	0	5	0.51	2	0	0	1	0	0	6.7	0	0	3	1	2	1	1	NA	1
78621	2	1	2	3	0	1	50	2	26.4	0	1	0	0	5	3.03	2	1	0	2	0	2	7.2	2	1	3	1	2	0	0	0	0
78626	1	2	9	1	1	1	51	0	27.1	0	1	7	0	1	1.74	2	1	0	0	3	1	5.8	1	2	2	0	2	1	1	2	2
78634	1	1	1	3	1	2	55	1	48.4	0	1	5	1	3	0.43	1	0	1	1	2	0	6.6	0	2	3	1	2	1	1	0	0
78638	1	2	2	3	0	1	40	2	32	0	0	0	0	4	1.27	2	0	1	2	0	0	5	0	1	1	0	2	0	1	0	0
78640	1	1	1	2	1	1	66	1	26.2	0	0	7	2	2	2.03	2	1	0	1	3	1	7.4	1	3	3	1	2	1	0	2	2
78645	1	2	2	3	0	1	37	2	30.8	0	1	0	0	3	2.18	2	1	1	2	0	1	5.9	1	0	2	0	2	0	0	1	1
78652	2	1	1	1	1	1	47	2	30.9	0	0	2	0	1	NA	2	NA	1	2	1	NA	4.7	NA	1	1	0	2	1	1	0	0
78660	2	1	2	3	0	2	33	1	57.9	0	1	3	0	3	1.97	2	1	1	1	2	1	6.1	1	0	2	1	2	0	1	0	0
78661	1	2	2	3	1	1	64	2	21.4	0	1	0	1	4	0.94	2	0	0	2	0	0	6.7	0	3	3	0	2	1	1	0	0
78662	1	2	1	3	0	1	56	2	28.2	0	0	4	0	4	4.28	2	2	0	2	2	2	5.2	2	2	1	0	2	0	1	2	1
78664	1	2	2	3	0	2	40	1	25.7	0	1	0	0	3	1.26	2	0	0	1	0	0	6.7	0	1	3	1	2	0	0	1	1
78665	1	2	1	3	1	1	48	2	26.1	1	1	5	0	4	4.79	2	2	0	2	2	2	7.4	2	1	3	1	2	1	1	2	2
78667	1	1	1	3	1	1	63	2	46.8	1	0	1	2	3	3.87	1	2	1	2	1	2	6.3	2	2	3	0	1	1	1	2	2
78671	1	1	1	3	0	1	67	1	36	0	0	7	0	4	3.35	2	1	1	1	3	2	5.4	2	3	2	0	2	0	1	2	1
78672	1	1	2	1	1	1	31	1	39	1	0	0	0	1	3.61	2	2	1	1	0	2	6.1	2	0	2	0	2	1	1	1	1
78673	1	2	2	3	0	2	32	2	32.8	0	0	5	0	5	3.92	2	2	1	2	2	2	6.4	2	0	3	1	2	0	1	0	0
78674	1	2	1	3	1	2	61	2	21.7	0	0	7	0	3	4.13	2	2	0	2	3	2	3.6	2	2	0	0	2	1	1	2	1
78676	2	2	2	3	0	1	40	2	38.1	0	0	2	0	4	5	1	2	1	2	1	2	5.3	2	1	2	0	2	0	1	0	0
78678	1	2	2	3	0	1	41	1	25.2	0	0	0	0	3	3.13	2	1	0	1	0	2	5.7	2	1	2	0	2	0	0	2	2
78682	1	2	2	1	0	1	56	2	19.4	0	0	2	2	1	2.61	2	1	0	2	1	1	3.7	1	2	0	0	2	0	1	0	0
78683	1	2	2	3	0	1	52	2	19.4	0	0	3	0	3	5	2	2	0	2	2	2	5.3	2	2	2	0	2	0	1	2	1
78685	9	2	1	1	1	2	80	0	28	1	1	0	0	1	1.33	2	1	0	0	0	0	4.7	0	3	1	0	2	1	0	NA	NA
78691	1	2	2	3	0	2	42	2	26.7	0	0	0	0	4	1.13	2	0	0	2	0	0	8.4	0	1	3	1	2	0	0	2	1
78692	1	2	2	3	0	2	39	2	24.9	0	0	3	0	5	5	2	2	0	2	2	2	5.2	2	0	1	0	2	0	1	0	0
78700	1	2	1	3	1	2	80	0	22	0	0	7	2	3	2.9	2	1	0	0	3	1	4.5	1	3	1	0	1	1	1	2	1
78703	1	1	1	3	0	2	58	2	23.5	0	1	4	0	3	5	2	2	0	2	2	2	6.7	2	2	3	1	2	0	1	2	1
78705	2	2	2	1	0	1	43	1	31.1	0	0	7	2	1	1.06	2	0	1	1	3	0	5.5	0	1	2	0	2	0	1	0	0
78706	2	1	2	3	0	1	79	1	NA	0	0	4	0	4	1.77	2	1	NA	1	2	1	3.5	1	3	0	0	2	0	1	0	0
78710	1	2	1	3	0	1	56	2	30.1	0	1	0	1	3	2.34	2	1	1	2	0	1	6.7	1	2	3	0	2	0	1	1	1
78712	1	2	1	3	0	2	53	2	29.4	0	0	0	1	3	1.03	1	0	0	2	0	0	3.1	0	2	0	0	2	0	1	0	0
78714	1	1	1	3	1	2	64	2	50.2	0	0	2	0	3	1.71	2	1	1	2	1	1	5.7	1	3	2	0	2	1	1	0	0
78716	9	2	1	3	0	2	46	2	22.8	1	1	7	0	5	4.03	2	2	0	2	3	2	5.1	2	1	1	0	2	0	1	0	0
78718	1	2	1	1	1	1	48	1	26.3	0	0	7	0	1	1.7	2	1	0	1	3	1	3.5	1	1	0	0	2	1	1	0	0
78719	1	1	2	3	1	1	45	1	23.7	0	0	3	1	3	0.88	2	0	0	1	2	0	2.7	0	1	0	0	2	1	1	0	0
78723	1	2	2	1	0	2	66	2	26.5	0	1	2	2	1	5	2	2	0	2	1	2	3.8	2	3	0	0	2	0	1	2	2
78727	1	1	1	3	0	2	70	2	28.9	1	0	7	2	3	2.26	2	1	0	2	3	1	6.8	1	3	3	1	2	0	1	0	0
78735	1	2	2	3	0	1	44	2	30.2	0	0	7	0	3	5	2	2	1	2	3	2	8.6	2	1	3	1	2	0	1	2	1
78736	1	2	2	3	0	2	37	0	50.9	1	1	3	1	3	4.19	2	2	1	0	2	2	5.4	2	0	2	0	2	0	1	2	2
78739	1	2	2	3	0	1	53	2	26.2	0	1	5	2	3	5	2	2	0	2	2	2	5.6	2	2	2	0	2	0	1	2	1
78741	2	2	2	1	0	1	37	0	28.5	0	0	0	0	1	1.34	2	1	0	0	0	0	6.7	0	0	3	0	2	0	1	0	0
78742	1	2	1	3	1	1	53	2	25.5	0	0	4	1	3	5	2	2	0	2	2	2	5.5	2	2	2	0	2	1	1	1	1
78744	1	2	1	3	0	1	57	2	22.9	0	1	1	0	3	5	2	2	0	2	1	2	4.5	2	2	1	0	2	0	0	0	0
78747	1	2	1	3	0	1	72	1	26.3	1	0	7	0	3	1.55	2	1	0	1	3	1	5	1	3	1	0	2	0	1	0	0
78748	1	1	1	3	0	1	77	1	27.2	1	1	0	2	3	3.35	2	1	0	1	0	2	5	2	3	1	0	2	0	1	0	0
78755	1	1	2	3	0	2	40	1	25.6	0	0	0	0	3	1.26	2	0	0	1	0	0	5.2	0	1	1	0	2	0	1	0	0
78757	1	2	2	1	1	1	65	0	33.2	1	0	4	2	1	1.43	2	1	1	0	2	1	5.8	1	3	2	0	1	1	1	2	1
78760	2	2	2	3	1	2	31	2	28.5	0	0	0	0	5	1.37	2	1	0	2	0	1	3.5	1	0	0	0	2	1	0	0	0
78764	1	1	1	3	1	2	51	2	36	0	1	7	1	3	1.21	2	0	1	2	3	0	5.1	0	2	1	0	2	1	1	0	0
78765	1	2	2	1	0	1	33	1	24.5	0	0	0	0	1	NA	2	NA	0	1	0	NA	7.3	NA	0	3	1	2	0	1	2	1
78766	1	2	2	3	1	1	46	2	26.8	1	0	3	0	3	3.48	2	1	0	2	2	2	5.2	2	1	1	0	2	0	1	0	0
78768	2	1	2	3	1	2	34	2	30.2	0	0	0	0	4	3.82	2	2	1	2	0	2	5.4	2	0	2	0	2	0	0	0	0
78772	2	2	2	1	0	1	38	1	30.2	0	0	0	0	1	0.18	2	0	1	1	0	0	3.3	0	0	0	0	2	0	0	0	0
78777	1	2	2	3	1	2	56	1	24.5	0	0	0	1	4	0.48	2	0	0	1	0	0	4.9	0	2	1	0	2	1	1	2	2
78780	1	2	2	3	0	1	80	2	24.6	0	0	2	0	3	3.87	2	2	0	2	1	2	5	2	3	1	0	2	0	1	2	2
78789	1	1	1	3	0	1	75	2	27.9	1	0	1	0	3	1.09	2	0	0	2	1	0	7	0	3	3	1	1	0	1	1	1
78791	1	2	2	3	1	2	34	2	35.6	0	0	7	0	4	3.82	2	2	1	2	3	2	5.3	2	0	2	0	2	1	1	0	0
78797	2	2	2	1	0	1	62	0	26.9	0	0	3	0	1	3.79	2	2	0	0	2	2	7.8	2	2	3	1	2	0	0	0	0
78799	9	2	1	3	0	1	48	2	24.3	0	0	3	2	3	5	2	2	0	2	2	2	4.5	2	1	1	0	2	0	1	0	0
78806	2	1	2	3	1	2	46	0	30.8	0	0	7	1	3	0.42	2	0	1	0	3	0	3.6	0	1	0	0	2	1	0	0	0
78812	1	1	1	2	1	1	80	1	34.6	0	0	3	0	2	2.15	2	1	1	1	2	1	8.5	1	3	3	1	1	1	1	0	0
78814	1	2	2	1	1	2	40	0	26.5	0	1	0	1	1	0.67	2	0	0	0	0	0	4.5	0	1	1	0	2	1	1	0	0
78818	2	2	2	3	0	2	66	0	20.7	0	0	3	0	5	2.58	2	1	0	0	2	1	3.6	1	3	0	0	2	0	1	0	0
78819	1	2	1	1	0	1	38	1	20.7	0	0	1	0	1	4.4	2	2	0	1	1	2	3.8	2	0	0	0	2	0	1	2	2
78821	1	2	2	2	0	1	70	0	35.3	0	0	7	0	2	2.19	2	1	1	0	3	1	4.2	1	3	0	0	2	0	1	1	2
78823	1	2	2	3	0	2	38	0	29.2	0	0	1	1	3	0.91	2	0	0	0	1	0	5.3	0	0	2	0	2	0	0	NA	NA
78825	1	1	1	2	1	2	39	2	28.7	0	0	0	1	2	3.48	2	1	0	2	0	2	5.2	2	0	1	0	2	1	0	0	0
78827	1	2	2	3	1	2	42	2	55	0	0	7	2	4	1.47	2	1	1	2	3	1	4.6	1	1	1	0	2	1	1	0	0
78829	1	2	1	1	0	2	39	2	34	0	1	1	0	1	2.05	2	1	1	2	1	1	4.4	1	0	1	0	2	0	1	0	0
78832	1	2	2	3	0	1	32	2	27.4	0	0	2	0	4	4.93	2	2	0	2	1	2	4.7	2	0	1	0	2	0	0	0	0
78834	1	2	2	3	0	2	56	2	19.9	0	0	4	0	3	5	2	2	0	2	2	2	3.1	2	2	0	0	2	0	0	0	0
78836	1	2	2	3	0	2	45	2	26.6	0	1	2	1	3	1.21	2	0	0	2	1	0	6	0	1	2	0	2	0	1	0	0
78838	1	1	1	3	1	2	73	2	25.9	0	0	2	2	3	1.77	2	1	0	2	1	1	7.6	1	3	3	1	2	1	1	2	1
78844	1	1	1	3	1	2	67	1	31.6	0	0	7	1	3	0.69	1	0	1	1	3	0	5.8	0	3	2	0	2	1	1	0	0
78847	2	1	2	3	1	1	67	0	26.8	0	1	1	0	5	2.73	2	1	0	0	1	1	7.1	1	3	3	1	2	1	0	0	0
78852	1	2	2	1	1	1	47	0	31	0	0	4	2	1	NA	2	NA	1	0	2	NA	5.7	NA	1	2	0	2	1	1	0	0
78854	1	1	1	3	1	1	67	2	30.9	0	0	4	2	4	2.02	2	1	1	2	2	1	7.8	1	3	3	1	2	1	1	0	0
78858	1	1	1	2	1	1	53	2	26.1	1	0	0	2	2	3.17	2	1	0	2	0	2	4.8	2	2	1	0	2	1	1	0	0
78862	2	1	1	3	1	1	40	1	41.2	1	0	7	0	4	1.44	2	1	1	1	3	1	5.7	1	1	2	0	2	0	1	0	0
78865	1	1	2	2	0	2	61	1	26.4	0	0	1	0	2	0.74	2	0	0	1	1	0	5	0	2	1	0	2	0	1	0	0
78870	2	1	2	3	1	2	52	0	34.1	0	0	7	0	3	1.57	2	1	1	0	3	1	4.8	1	2	1	0	2	1	0	0	0
78874	2	1	1	3	1	2	55	2	38.8	1	0	5	0	4	3.05	1	1	1	2	2	2	6.1	2	2	2	1	2	0	1	0	0
78875	1	2	2	3	0	2	50	2	25.4	0	0	1	0	3	4.48	2	2	0	2	1	2	4.2	2	1	0	0	2	0	1	2	2
78880	1	2	2	3	0	1	33	2	29.1	0	0	3	0	3	0.93	2	0	0	2	2	0	5.3	0	0	2	0	2	0	1	2	1
78882	1	2	1	3	0	1	79	2	28	0	0	7	0	3	2.9	2	1	0	2	3	1	3.8	1	3	0	0	2	0	1	0	0
78883	1	2	2	3	0	2	48	2	20.5	0	0	1	1	3	1.16	2	0	0	2	1	0	4.4	0	1	1	0	2	0	1	0	0
78885	2	2	1	1	0	1	61	2	49.4	0	0	0	0	1	5	1	2	1	2	0	2	4.5	2	2	1	0	2	0	1	0	0
78892	1	1	2	1	1	2	54	0	31.1	0	0	3	2	1	NA	2	NA	1	0	2	NA	8.5	NA	2	3	1	1	1	0	0	0
78898	1	2	1	2	0	1	47	2	21.5	0	1	2	2	2	NA	2	NA	0	2	1	NA	3.5	NA	1	0	0	2	0	1	0	0
78899	1	1	1	3	0	1	80	2	24	1	1	7	0	3	2.78	2	1	0	2	3	1	5.6	1	3	2	0	2	0	1	0	0
78902	1	1	1	2	1	1	63	2	34.3	1	0	7	2	2	1.13	1	0	1	2	3	0	8.9	0	2	3	1	1	1	1	0	0
78903	1	1	1	1	1	1	66	0	32.2	0	1	0	2	1	1.62	2	1	1	0	0	1	6.5	1	3	3	0	2	1	1	0	0
78905	1	1	1	2	1	1	61	0	24.9	0	1	3	2	2	0.75	2	0	0	0	2	0	9.2	0	2	3	1	2	1	1	1	1
78907	1	2	2	3	0	1	30	2	42.1	0	0	7	2	3	5	2	2	1	2	3	2	8.7	2	0	3	1	2	0	1	0	0
78909	1	1	2	3	0	2	41	2	22.5	0	0	7	1	3	4.18	2	2	0	2	3	2	5.1	2	1	1	0	2	0	1	1	1
78910	1	2	1	3	1	1	46	2	27.9	0	1	0	2	3	1.47	2	1	0	2	0	1	9.9	1	1	3	1	2	1	1	2	1
78911	1	2	1	2	1	1	61	2	24	0	0	7	2	2	3.84	2	2	0	2	3	2	5.2	2	2	1	0	2	1	0	1	1
78912	1	2	2	3	1	2	76	2	25.1	0	0	4	0	3	5	1	2	0	2	2	2	7.9	2	3	3	1	2	1	1	0	0
78918	1	2	2	3	1	2	37	2	25.7	0	0	3	0	5	5	2	2	0	2	2	2	5.4	2	0	2	0	2	1	1	1	1
78919	2	2	1	3	0	2	47	2	24.2	0	1	1	0	5	5	2	2	0	2	1	2	6.8	2	1	3	1	2	0	1	0	0
78924	9	2	2	3	1	2	50	2	37.3	1	0	7	0	4	5	2	2	1	2	3	2	4.5	2	1	1	0	2	1	0	NA	NA
78926	1	2	2	3	1	1	44	1	23.5	0	1	7	1	3	1.18	2	0	0	1	3	0	4.5	0	1	1	0	2	1	1	0	0
78929	2	1	1	1	1	1	45	0	27.6	0	0	0	0	1	1.07	2	0	0	0	0	0	4.4	0	1	1	0	2	1	1	0	0
78930	1	2	2	3	1	2	44	2	33.7	0	0	3	0	3	2.31	2	1	1	2	2	1	5.6	1	1	2	0	2	1	1	0	0
78937	1	1	2	3	0	2	53	1	34.2	0	0	0	1	3	0.26	2	0	1	1	0	0	5.7	0	2	2	0	2	0	0	0	0
78938	2	1	1	3	1	1	67	1	23	0	1	7	0	5	NA	2	NA	0	1	3	NA	4.9	NA	3	1	0	2	1	0	NA	NA
78940	9	2	2	3	0	2	36	2	22.9	0	1	7	0	4	1.27	2	0	0	2	3	0	3.8	0	0	0	0	2	0	1	0	0
78944	1	2	2	1	1	2	56	0	27.6	0	0	7	1	1	1.29	2	0	0	0	3	0	4.4	0	2	1	0	2	1	1	0	0
78949	1	2	2	3	0	2	53	1	23.3	0	0	0	0	3	0.17	2	0	0	1	0	0	6.1	0	2	2	1	2	0	0	2	1
78951	1	1	1	3	1	2	80	1	29.2	0	0	7	2	3	1.03	2	0	0	1	3	0	2.5	0	3	0	0	2	1	1	0	0
78952	2	2	1	3	0	1	50	2	29.2	1	0	0	0	5	5	2	2	0	2	0	2	3.6	2	1	0	0	2	0	0	0	0
78953	1	1	1	3	1	1	63	1	28.4	0	0	7	1	4	1.31	2	1	0	1	3	0	6	0	2	2	0	1	1	1	0	0
78959	9	2	2	3	1	2	39	2	22.9	0	0	3	0	5	5	2	2	0	2	2	2	2.9	2	0	0	0	2	1	0	NA	NA
78962	1	2	2	1	0	2	52	1	31.6	0	0	0	2	1	5	2	2	1	1	0	2	4.4	2	2	1	0	2	0	1	0	0
78964	1	2	2	1	1	1	35	0	30.4	0	1	5	2	1	0.98	2	0	1	0	2	0	4.9	0	0	1	0	2	1	1	2	2
78967	1	1	2	2	0	1	42	2	32.5	0	0	3	2	2	5	2	2	1	2	2	2	3.8	2	1	0	0	2	0	1	2	2
78968	2	1	1	3	0	2	63	1	25	1	1	5	0	3	3.94	2	2	0	1	2	2	4.5	2	2	1	0	2	0	1	0	0
78970	1	2	1	3	0	2	45	2	22.7	0	0	2	0	3	5	2	2	0	2	1	2	2.9	2	1	0	0	2	0	1	0	0
78975	1	1	2	3	1	1	48	0	24.9	0	0	3	2	3	0	2	0	0	0	2	0	8.5	0	1	3	1	2	1	0	NA	NA
78981	2	1	1	1	0	2	71	0	32.8	0	0	0	0	1	1.17	2	0	1	0	0	0	5.7	0	3	2	0	2	0	0	0	0
78983	1	2	1	3	0	2	50	2	26.1	0	0	1	0	3	5	2	2	0	2	1	2	5.2	2	1	1	0	2	0	1	0	0
78987	9	2	2	3	1	1	30	2	24.8	0	0	0	2	3	1.65	2	1	0	2	0	1	5.2	1	0	1	0	2	1	1	0	0
78989	1	1	1	3	1	1	68	0	51.2	1	0	0	2	4	3.05	2	1	1	0	0	2	6.7	2	3	3	0	2	1	1	0	0
78990	1	2	1	3	1	1	75	2	26.1	1	0	0	2	3	0.57	2	0	0	2	0	0	6.1	0	3	2	0	2	1	1	0	0
78991	1	2	1	1	0	1	61	2	31.3	0	0	7	0	1	5	2	2	1	2	3	2	6.2	2	2	2	0	2	0	1	1	1
78994	2	1	1	3	0	2	54	2	43.6	0	0	3	0	4	3.94	1	2	1	2	2	2	4.6	2	2	1	0	2	0	1	0	0
79000	1	2	2	1	0	1	36	0	26.8	0	0	0	2	1	1.81	2	1	0	0	0	1	4.9	1	0	1	0	2	0	0	NA	NA
79002	1	1	2	3	0	1	52	2	25.6	0	0	7	1	3	3.16	2	1	0	2	3	2	3.1	2	2	0	0	2	0	1	0	0
79005	1	2	2	3	0	2	44	2	28	0	0	7	0	4	5	2	2	0	2	3	2	6.4	2	1	3	1	2	0	1	2	1
79007	1	1	2	3	1	1	56	2	20.3	0	0	2	0	5	5	2	2	0	2	1	2	4.2	2	2	0	0	2	1	1	0	0
79011	1	1	2	3	0	2	80	2	28.2	1	0	2	0	3	2.96	2	1	0	2	1	1	5.3	1	3	2	0	2	0	0	NA	NA
79014	2	2	1	3	0	2	54	2	31.9	0	0	4	2	4	1.2	1	0	1	2	2	0	4.9	0	2	1	0	2	0	1	0	0
79015	1	2	2	1	1	2	62	2	34.5	1	0	7	2	1	4.19	2	2	1	2	3	2	5.3	2	2	2	0	2	1	1	0	0
79016	1	2	2	3	1	1	80	2	27.9	1	0	5	2	3	4.93	2	2	0	2	2	2	4.4	2	3	1	0	2	1	0	NA	NA
79017	1	2	2	1	1	1	61	0	32.4	1	0	7	0	1	1.2	2	0	1	0	3	0	5.9	0	2	2	0	2	1	1	1	1
79019	2	1	1	3	0	1	54	2	36.4	0	0	7	0	4	1.33	2	1	1	2	3	0	5.6	0	2	2	0	2	0	1	0	0
79022	1	2	2	3	1	2	41	0	31.2	0	1	0	2	4	0.07	2	0	1	0	0	0	4.6	0	1	1	0	2	1	0	0	0
79023	1	2	2	3	0	2	42	2	33.8	0	0	7	0	3	5	2	2	1	2	3	2	4.4	2	1	1	0	2	0	1	0	0
79024	2	1	2	3	0	2	35	2	24.8	0	1	0	0	4	1.45	2	1	0	2	0	1	5.5	1	0	2	0	2	0	1	0	0
79025	1	1	2	3	0	2	54	1	34.6	0	0	2	0	4	0.95	2	0	1	1	1	0	4.3	0	2	0	0	2	0	1	2	2
79029	1	1	2	3	0	1	52	2	25.8	0	0	2	2	3	NA	2	NA	0	2	1	NA	6.2	NA	2	2	0	2	0	1	2	1
79032	1	2	1	3	1	2	38	1	32.9	0	0	0	1	4	NA	2	NA	1	1	0	NA	8.1	NA	0	3	1	2	1	1	0	0
79033	1	2	2	3	0	1	41	1	25	0	0	7	1	3	3.13	1	1	0	1	3	2	5.7	2	1	2	0	2	0	0	2	2
79040	2	2	1	3	1	2	58	1	36.3	0	1	7	1	4	NA	1	NA	1	1	3	NA	3.6	NA	2	0	0	2	1	0	0	0
79041	1	2	2	3	0	2	52	2	22	0	0	7	0	3	5	2	2	0	2	3	2	3.6	2	2	0	0	2	0	1	0	0
79042	1	1	1	3	0	1	65	2	35.4	0	0	2	2	3	5	2	2	1	2	1	2	7.2	2	3	3	1	2	0	1	0	0
79044	1	2	2	3	0	2	31	2	27.1	0	0	3	0	5	2.32	2	1	0	2	2	1	6	1	0	2	0	2	0	1	1	1
79050	1	1	1	2	0	1	80	1	36.9	1	0	3	0	2	4.06	2	2	1	1	2	2	4.2	2	3	0	0	2	0	1	0	0
79057	2	2	2	1	0	2	39	0	29.2	0	0	4	0	1	1.94	2	1	0	0	2	1	5.5	1	0	2	0	2	0	1	0	0
79060	1	2	2	3	0	1	30	2	26.7	0	0	5	0	3	5	2	2	0	2	2	2	4.5	2	0	1	0	2	0	1	1	1
79063	1	2	2	1	0	2	39	2	41.7	1	0	0	2	1	2.14	2	1	1	2	0	1	4.4	1	0	1	0	2	0	1	0	0
79064	1	1	1	3	1	2	40	2	28	1	0	7	0	5	1.68	2	1	0	2	3	1	8.2	1	1	3	1	2	1	1	2	2
79068	2	2	2	3	0	2	36	2	37.3	0	0	2	0	5	5	2	2	1	2	1	2	4.6	2	0	1	0	2	0	1	0	0
79069	1	2	2	3	1	2	23	2	31.2	0	0	3	0	3	1.74	2	1	1	2	2	1	6.5	1	0	3	1	1	1	0	0	0
79072	1	1	2	2	0	2	53	2	22.5	0	1	1	0	2	5	2	2	0	2	1	2	4.2	2	2	0	0	2	0	1	2	2
79077	1	1	1	3	0	1	80	1	25.7	0	0	7	2	3	2.15	2	1	0	1	3	1	5.1	1	3	1	0	2	0	1	0	0
79080	2	1	1	2	0	1	76	2	22.3	0	1	0	0	2	1.54	2	1	0	2	0	1	4.2	1	3	0	0	2	0	1	0	0
79084	1	1	2	1	0	2	42	0	33.1	0	0	0	2	1	NA	2	NA	1	0	0	NA	4.9	NA	1	1	0	2	0	1	2	1
79086	9	2	2	3	0	1	39	1	31.1	0	0	7	1	3	2.15	2	1	1	1	3	1	2.4	1	0	0	0	2	0	1	0	0
79088	1	2	1	3	0	2	46	2	23.9	0	0	2	0	3	3.17	2	1	0	2	1	2	5.5	2	1	2	0	2	0	1	1	2
79092	9	2	1	3	0	1	36	2	21	0	0	2	1	3	5	2	2	0	2	1	2	4.8	2	0	1	0	2	0	1	NA	1
79095	9	2	2	3	1	1	40	0	29.5	0	1	2	0	5	4.35	2	2	0	0	1	2	5.9	2	1	2	0	2	1	0	NA	NA
79096	1	2	2	3	1	2	66	0	20.7	0	0	7	1	4	0.33	2	0	0	0	3	0	4.6	0	3	1	0	2	1	1	0	0
79099	1	2	2	3	0	1	34	2	24	0	0	2	0	3	5	2	2	0	2	1	2	6.2	2	0	2	0	2	0	1	0	0
79106	1	1	2	3	0	1	78	1	26.1	0	0	2	0	4	0.42	2	0	0	1	1	0	7.9	0	3	3	1	2	0	1	0	0
79110	1	2	2	3	0	2	35	2	22.6	0	0	3	1	3	5	2	2	0	2	2	2	4.9	2	0	1	0	2	0	1	2	2
79121	1	2	1	2	0	2	62	2	24	0	1	7	2	2	1.44	2	1	0	2	3	1	3.6	1	2	0	0	2	0	1	0	0
79125	2	1	2	3	0	2	48	2	32	0	0	0	0	4	NA	2	NA	1	2	0	NA	4.4	NA	1	1	0	2	0	1	0	0
79128	2	1	2	3	1	2	64	1	38.6	1	0	7	2	4	2.61	2	1	1	1	3	1	6.6	1	3	3	1	2	1	1	1	1
79135	1	1	9	1	1	2	26	1	27.6	1	1	0	2	1	0.64	2	0	0	1	0	0	5.1	0	0	1	0	2	1	1	0	0
79138	2	1	1	3	1	1	58	1	39.2	1	0	7	2	4	2.06	2	1	1	1	3	1	6.9	1	2	3	0	2	1	1	0	0
79142	1	2	1	2	0	2	49	2	24.4	0	0	7	0	2	3.86	2	2	0	2	3	2	4.9	2	1	1	0	2	0	1	0	0
79147	1	1	1	3	1	2	38	2	41.2	0	1	7	1	3	1.71	2	1	1	2	3	1	4.6	1	0	1	0	2	1	1	2	2
79148	1	2	2	1	1	2	40	0	33.8	0	1	7	0	1	0.67	2	0	1	0	3	0	6.2	0	1	2	1	2	1	0	1	1
79152	1	1	1	3	0	1	53	2	28.5	0	0	7	2	3	1.11	2	0	0	2	3	0	5.2	0	2	1	0	2	0	1	0	0
79154	1	1	2	3	1	1	71	2	23.7	0	0	7	2	3	5	2	2	0	2	3	2	4.7	2	3	1	0	2	1	1	2	1
79155	1	2	1	3	0	1	36	0	38	0	0	0	0	3	1.06	2	0	1	0	0	0	6	0	0	2	0	2	0	0	0	0
79161	2	2	2	2	1	1	60	1	27.5	0	0	7	0	2	1.12	2	0	0	1	3	0	4.2	0	2	0	0	2	1	1	0	0
79164	1	1	2	3	0	1	33	2	50.2	0	0	0	2	5	5	2	2	1	2	0	2	7.4	2	0	3	1	2	0	0	NA	NA
79165	2	2	2	3	0	2	65	2	21.8	0	0	7	2	3	3.05	2	1	0	2	3	2	3.9	2	3	0	0	1	0	1	0	0
79169	2	2	2	3	0	1	40	2	31.6	0	0	3	0	3	1.09	2	0	1	2	2	0	4.8	0	1	1	0	2	0	1	0	0
79171	1	1	1	3	0	1	73	1	26.6	0	1	0	0	3	1.55	2	1	0	1	0	1	5.4	1	3	2	0	2	0	1	2	2
79173	1	1	1	3	1	2	50	2	28.5	0	1	0	0	3	0.69	1	0	0	2	0	0	8	0	1	3	1	2	1	1	2	2
79176	1	2	2	3	0	1	55	2	30.1	0	0	2	1	4	4.64	2	2	1	2	1	2	7	2	2	3	1	2	0	1	0	0
79177	9	2	1	3	0	1	55	2	26.7	0	1	7	0	3	5	2	2	0	2	3	2	6.9	2	2	3	0	2	0	1	NA	NA
79178	1	2	1	3	1	1	80	2	26.7	1	0	0	0	5	5	2	2	0	2	0	2	5.2	2	3	1	0	2	1	0	0	0
79179	1	2	2	3	1	2	80	2	24.2	0	0	7	0	3	NA	2	NA	0	2	3	NA	4.6	NA	3	1	0	2	1	1	2	1
79181	1	2	2	3	1	2	34	2	32.3	0	1	1	1	3	0.31	2	0	1	2	1	0	3.6	0	0	0	0	2	1	1	0	0
79185	9	1	1	3	1	1	79	0	19.1	0	0	0	2	4	2.09	2	1	0	0	0	1	6	1	3	2	0	2	1	0	NA	NA
79188	1	2	2	3	0	2	55	2	33.3	0	0	3	0	3	NA	2	NA	1	2	2	NA	5	NA	2	1	0	2	0	1	2	2
79189	1	1	1	3	1	1	74	2	22.4	0	0	4	0	4	1.27	2	0	0	2	2	0	4.9	0	3	1	0	2	1	1	0	0
79190	1	2	1	1	0	1	41	1	45.9	0	1	4	0	1	4.71	1	2	1	1	2	2	7.8	2	1	3	1	2	0	1	0	0
79191	1	2	2	3	0	2	60	2	23.1	0	1	2	0	3	5	1	2	0	2	1	2	4.7	2	2	1	0	2	0	1	2	2
79195	1	1	1	3	1	2	66	1	26.9	0	0	0	1	4	0.46	2	0	0	1	0	0	5.8	0	3	2	0	2	1	1	0	0
79198	1	2	1	2	0	1	46	1	27.7	0	0	0	1	2	0.58	1	0	0	1	0	0	4.9	0	1	1	0	2	0	0	0	0
79208	1	2	2	3	0	1	54	2	22.1	0	0	7	0	3	5	2	2	0	2	3	2	3.8	2	2	0	0	2	0	1	2	2
79211	2	2	2	2	0	2	39	2	19.9	0	0	7	0	2	0.51	2	0	0	2	3	0	3.3	0	0	0	0	2	0	1	0	0
79213	1	2	2	3	1	1	33	2	34	0	0	0	0	3	1.78	2	1	1	2	0	1	4.9	1	0	1	0	2	1	0	0	0
79214	1	1	2	3	1	2	80	1	33.2	1	1	3	0	4	NA	2	NA	1	1	2	NA	6.6	NA	3	3	1	1	1	1	0	0
79217	1	2	2	3	1	2	27	2	27.6	0	1	1	0	4	5	2	2	0	2	1	2	5.5	2	0	2	0	2	1	1	0	0
79228	2	2	2	3	1	1	42	2	19	0	0	0	0	3	1.61	2	1	0	2	0	1	4	1	1	0	0	2	1	1	0	0
79231	1	2	1	3	0	2	52	2	28.5	0	1	3	2	3	5	2	2	0	2	2	2	6.8	2	2	3	1	1	0	1	0	0
79234	1	2	2	3	0	2	57	0	17.4	0	0	3	1	4	0.57	2	0	0	0	2	0	5	0	2	1	0	2	0	0	2	2
79241	1	2	1	1	0	1	19	1	36	1	0	7	0	1	1.27	2	0	1	1	3	0	5.2	0	0	1	0	2	0	1	0	0
79247	1	2	2	3	1	1	51	2	32	0	0	3	1	4	1.71	2	1	1	2	2	1	5.1	1	2	1	0	2	1	0	NA	NA
79259	2	2	1	3	1	1	59	2	25.9	0	0	7	2	5	4.51	2	2	0	2	3	2	6.9	2	2	3	0	2	1	1	0	0
79266	1	1	1	3	1	2	58	2	23.4	1	1	0	2	4	1.49	2	1	0	2	0	1	3.9	1	2	0	0	2	1	1	0	0
79267	1	1	1	3	1	1	65	1	34.1	1	0	1	2	3	2.12	1	1	1	1	1	1	5.1	1	3	1	0	2	1	0	0	0
79268	1	2	2	3	0	2	55	2	26.3	0	0	7	2	3	5	2	2	0	2	3	2	5	2	2	1	0	2	0	1	2	2
79269	9	2	2	3	0	1	43	2	33.7	0	0	7	0	5	5	2	2	1	2	3	2	5.8	2	1	2	0	2	0	0	0	0
79271	1	2	1	3	0	1	50	2	21.9	0	0	4	0	3	5	2	2	0	2	2	2	4	2	1	0	0	2	0	1	1	1
79273	1	1	1	3	0	2	48	2	22.9	0	0	2	1	3	1.71	2	1	0	2	1	1	3.9	1	1	0	0	2	0	1	0	0
79274	1	2	2	1	1	2	44	1	56.5	0	0	1	2	1	1.46	1	1	1	1	1	1	5.8	1	1	2	0	2	1	1	0	0
79279	1	2	2	3	0	2	70	2	32	0	0	0	1	4	0.54	2	0	1	2	0	0	4.8	0	3	1	0	2	0	1	1	1
79284	2	2	1	2	0	2	80	0	50.1	0	1	0	0	2	0.73	1	0	1	0	0	0	6	0	3	2	0	2	0	1	0	0
79292	1	1	2	3	1	1	58	0	26.6	0	1	0	1	5	4.28	2	2	0	0	0	2	5.2	2	2	1	0	2	1	1	2	2
79293	2	2	1	2	0	1	42	2	27.1	0	1	7	0	2	3.63	2	2	0	2	3	2	4.9	2	1	1	0	2	0	0	0	0
79294	2	2	2	3	1	1	45	0	21	1	0	0	0	4	NA	2	NA	0	0	0	NA	4.6	NA	1	1	0	2	1	0	NA	NA
79296	2	2	2	3	1	2	58	2	29.9	0	0	0	0	5	NA	2	NA	0	2	0	NA	4.1	NA	2	0	0	2	1	1	0	0
79297	2	2	2	2	0	1	53	1	22.5	0	1	7	0	2	NA	2	NA	0	1	3	NA	3.6	NA	2	0	0	2	0	1	0	0
79298	1	2	1	3	1	2	60	2	25.5	0	1	7	1	3	1.03	2	0	0	2	3	0	4.7	0	2	1	0	2	1	1	0	0
79300	1	1	1	3	0	1	39	2	38.2	0	1	0	0	3	0.78	2	0	1	2	0	0	6.9	0	0	3	0	2	0	1	0	0
79302	1	1	2	3	1	2	49	2	32.1	0	0	7	2	4	NA	2	NA	1	2	3	NA	3.5	NA	1	0	0	2	1	1	0	0
79305	1	1	2	3	0	1	46	2	29	0	1	0	0	3	NA	2	NA	0	2	0	NA	5.4	NA	1	2	0	2	0	0	2	1
79306	1	2	2	2	0	2	39	2	30.5	0	1	2	0	2	2.05	2	1	1	2	1	1	3.8	1	0	0	0	2	0	1	0	0
79311	1	1	2	3	0	1	41	0	23.3	0	0	6	2	5	4.53	2	2	0	0	3	2	4.7	2	1	1	0	2	0	1	0	0
79314	2	2	2	3	1	1	55	2	32	0	0	0	1	3	5	2	2	1	2	0	2	4.4	2	2	1	0	2	1	1	0	0
79315	1	2	2	3	1	2	22	2	25.3	0	1	0	1	3	0.33	2	0	0	2	0	0	6.4	0	0	3	1	2	1	0	0	0
79318	1	1	1	2	0	1	57	1	19.5	0	0	7	0	2	4.84	2	2	0	1	3	2	4.1	2	2	0	0	2	0	1	0	0
79319	2	1	1	3	1	1	72	0	31	1	1	7	0	3	1.74	2	1	1	0	3	1	5.6	1	3	2	0	2	1	1	0	0
79325	1	1	2	3	0	2	72	2	28.9	0	0	7	0	3	5	2	2	0	2	3	2	5.5	2	3	2	0	2	0	1	0	0
79328	9	1	1	3	1	1	59	1	24.5	0	0	7	0	3	0.84	2	0	0	1	3	0	7.4	0	2	3	1	2	1	0	NA	NA
79330	1	2	2	3	1	1	47	2	22.6	0	1	0	1	5	1.02	2	0	0	2	0	0	5.8	0	1	2	0	2	1	0	NA	NA
79331	1	2	2	3	1	1	58	2	33.2	0	0	7	1	3	1.31	2	1	1	2	3	0	7.9	0	2	3	1	2	1	0	0	0
79333	1	1	2	3	1	2	51	2	47.3	1	0	5	0	4	1.31	2	1	1	2	2	0	5.2	0	2	1	0	2	1	1	2	2
79334	1	1	1	1	0	2	39	1	28.9	0	0	2	0	1	1.47	2	1	0	1	1	1	6.2	1	0	2	1	2	0	1	0	0
79335	1	2	2	3	1	2	39	0	28.3	0	0	7	1	5	0.88	2	0	0	0	3	0	4.7	0	0	1	0	2	1	1	2	1
79337	2	1	1	3	1	1	53	0	18.2	0	1	7	1	5	0	2	0	0	0	3	0	4.3	0	2	0	0	2	1	0	1	1
79338	1	1	2	3	0	2	38	2	25.4	0	0	4	0	5	5	2	2	0	2	2	2	7.8	2	0	3	1	2	0	0	2	1
79340	2	2	2	3	0	2	31	2	28.9	1	0	7	0	3	5	2	2	0	2	3	2	2.8	2	0	0	0	2	0	0	0	0
79341	1	2	1	3	0	1	59	2	19.7	0	0	4	0	5	4.25	2	2	0	2	2	2	3.9	2	2	0	0	2	0	0	1	1
79351	1	2	2	3	1	1	62	1	29	0	0	7	1	3	5	2	2	0	1	3	2	8.8	2	2	3	1	2	1	1	2	2
79358	2	2	1	3	1	1	67	2	30.8	0	0	7	2	4	5	2	2	1	2	3	2	5.5	2	3	2	0	2	1	1	0	0
79360	1	2	2	3	0	1	54	2	21.7	0	0	5	0	3	NA	2	NA	0	2	2	NA	4.2	NA	2	0	0	2	0	1	0	0
79362	1	2	2	3	1	1	59	1	27.4	0	1	7	1	3	3.64	2	2	0	1	3	2	7.6	2	2	3	1	2	1	0	NA	NA
79364	2	2	2	1	0	2	39	0	40.4	0	0	7	0	1	1.94	2	1	1	0	3	1	4.8	1	0	1	0	2	0	0	0	0
79366	2	2	1	3	1	2	42	1	36.1	0	0	2	0	5	1.56	2	1	1	1	1	1	7.2	1	1	3	1	2	1	1	0	0
79369	1	2	2	3	1	2	30	1	23.8	0	1	1	2	5	1.55	2	1	0	1	1	1	5.7	1	0	2	0	2	1	1	0	0
79371	1	1	2	3	1	1	63	0	27.8	0	1	7	2	5	2.19	2	1	0	0	3	1	7.9	1	2	3	1	2	1	1	0	0
79373	1	2	1	3	0	2	49	2	26.3	0	1	1	2	3	5	2	2	0	2	1	2	5.1	2	1	1	0	2	0	0	0	0
79374	1	2	1	3	0	1	59	2	23.2	0	0	7	2	3	5	2	2	0	2	3	2	4.7	2	2	1	0	2	0	1	2	1
79376	1	1	1	3	1	1	50	1	31.7	0	0	7	1	3	3.86	2	2	1	1	3	2	5.6	2	1	2	0	1	1	1	2	2
79377	1	1	1	3	0	1	44	0	28.8	1	0	2	2	4	NA	2	NA	0	0	1	NA	7.9	NA	1	3	1	2	0	0	0	0
79379	1	2	2	1	1	1	44	1	29.6	0	0	0	0	1	1.14	2	0	0	1	0	0	3.4	0	1	0	0	2	1	0	0	0
79385	1	1	1	2	0	1	44	1	24.4	0	1	7	0	2	NA	2	NA	0	1	3	NA	5.6	NA	1	2	0	2	0	1	0	0
79387	1	2	2	1	1	2	33	2	27.3	0	1	1	2	1	1.3	2	1	0	2	1	0	6.9	0	0	3	1	2	1	1	0	0
79388	2	1	2	3	1	2	67	2	24.3	0	0	7	0	5	1.03	2	0	0	2	3	0	3.5	0	3	0	0	2	1	1	0	0
79389	2	2	2	3	1	2	48	2	32.6	0	0	5	0	3	2.9	2	1	1	2	2	1	5.1	1	1	1	0	2	1	1	0	0
79395	1	2	2	3	0	1	53	2	19.4	0	0	7	0	3	5	2	2	0	2	3	2	4.4	2	2	1	0	2	0	1	0	0
79396	2	2	2	3	0	1	32	2	26.2	0	0	7	0	3	4.61	2	2	0	2	3	2	4.2	2	0	0	0	2	0	1	0	0
79406	2	1	1	3	1	2	69	0	39.4	0	0	3	0	3	1.3	1	1	1	0	2	0	4.4	0	3	1	0	2	1	0	0	0
79407	1	1	2	3	0	2	43	0	23	1	0	3	1	4	0.04	2	0	0	0	2	0	6.1	0	1	2	1	2	0	1	NA	NA
79408	1	2	1	3	1	1	70	2	28.1	0	0	7	2	3	5	2	2	0	2	3	2	4.6	2	3	1	0	2	1	1	0	0
79415	1	1	2	3	0	1	56	2	31	0	0	6	0	3	5	1	2	1	2	3	2	6.8	2	2	3	0	2	0	1	2	2
79416	1	2	1	3	0	1	64	1	31.1	0	0	7	2	3	3.31	2	1	1	1	3	2	5.4	2	3	2	0	2	0	0	2	1
79417	2	1	1	3	1	1	80	2	25.3	0	0	1	0	3	4.93	2	2	0	2	1	2	5.7	2	3	2	0	2	1	1	0	0
79419	1	1	1	3	1	2	70	2	39	1	0	7	0	3	3.26	1	1	1	2	3	2	5.5	2	3	2	0	2	1	1	0	0
79421	1	1	1	3	1	1	31	2	31.9	0	1	3	0	3	4.92	2	2	1	2	2	2	6.6	2	0	3	0	2	1	1	0	0
79422	1	2	2	3	0	1	46	2	23.9	0	0	2	0	3	5	2	2	0	2	1	2	4.2	2	1	0	0	2	0	1	1	1
79425	2	1	2	3	0	1	53	2	23	0	1	3	0	5	3.35	2	1	0	2	2	2	7.9	2	2	3	1	2	0	1	0	0
79426	1	2	2	3	0	1	40	2	24.1	0	0	4	2	3	NA	2	NA	0	2	2	NA	4.1	NA	1	0	0	2	0	1	0	0
79431	1	2	2	1	1	2	25	2	29.2	0	1	3	0	1	0.68	2	0	0	2	2	0	4.4	0	0	1	0	2	1	1	0	0
79432	2	1	1	3	0	1	73	2	29.2	1	0	0	2	5	1.27	2	0	0	2	0	0	5.5	0	3	2	0	1	0	1	0	0
79433	1	2	2	2	0	2	48	2	23.8	0	0	7	0	2	NA	2	NA	0	2	3	NA	4.3	NA	1	0	0	2	0	1	0	0
79438	2	2	1	3	0	2	50	2	39	0	0	1	0	3	1.51	2	1	1	2	1	1	5.2	1	1	1	0	2	0	0	0	0
79440	2	1	1	3	1	2	73	2	35.5	0	0	7	0	4	0.77	2	0	1	2	3	0	6.6	0	3	3	1	2	1	1	0	0
79441	1	1	2	3	1	2	67	0	39.7	1	0	3	1	4	0.56	2	0	1	0	2	0	5.9	0	3	2	0	2	1	1	2	2
79442	1	2	1	3	1	1	45	2	26.5	0	0	0	0	3	2.41	2	1	0	2	0	1	5.9	1	1	2	0	2	1	1	1	2
79443	1	1	2	3	1	2	72	0	40.7	0	0	0	0	4	NA	2	NA	1	0	0	NA	8	NA	3	3	1	2	1	1	2	1
79445	1	2	2	3	1	1	80	2	28.9	0	0	7	2	3	5	2	2	0	2	3	2	6.3	2	3	3	0	2	1	1	2	2
79446	1	1	2	2	0	1	47	1	30.5	0	0	2	2	2	1.7	2	1	1	1	1	1	8.4	1	1	3	1	2	0	1	NA	NA
79449	1	2	2	3	0	2	37	2	19	0	0	2	1	3	2.54	2	1	0	2	1	1	4.1	1	0	0	0	2	0	1	0	0
79453	1	2	1	3	1	1	54	0	37.6	0	1	7	1	4	0	1	0	1	0	3	0	5.4	0	2	2	0	2	1	0	0	0
79454	2	2	1	3	0	1	72	1	20	0	0	5	0	3	NA	2	NA	0	1	2	NA	5.3	NA	3	2	0	2	0	1	0	0
79455	2	2	2	2	0	1	50	2	24.9	0	0	5	0	2	NA	2	NA	0	2	2	NA	4.3	NA	1	0	0	2	0	1	0	0
79457	1	1	1	3	1	1	68	2	30.5	1	0	0	2	3	3.48	1	1	1	2	0	2	5.1	2	3	1	0	2	1	0	0	0
79459	1	2	2	3	0	1	30	2	31.7	1	0	0	1	5	5	2	2	1	2	0	2	3.5	2	0	0	0	2	0	1	2	2
79460	1	2	1	1	1	2	70	0	25	0	1	0	1	1	NA	2	NA	0	0	0	NA	4.6	NA	3	1	0	2	1	1	0	0
79463	2	2	2	3	0	1	33	2	32.4	0	0	0	0	5	5	2	2	1	2	0	2	7.3	2	0	3	1	2	0	0	0	0
79466	2	2	1	3	0	2	57	0	20	0	0	7	0	5	2.18	2	1	0	0	3	1	4.8	1	2	1	0	2	0	0	NA	NA
79468	1	2	2	3	0	2	50	2	31.1	1	0	1	0	3	0.35	2	0	1	2	1	0	4.8	0	1	1	0	2	0	1	0	0
79469	1	2	2	3	1	2	79	2	19.7	0	0	7	2	3	5	2	2	0	2	3	2	4.8	2	3	1	0	2	1	1	2	1
79471	1	2	1	3	0	2	42	2	30.7	0	0	0	0	3	5	2	2	1	2	0	2	6.4	2	1	3	1	2	0	1	2	2
79476	2	1	2	3	0	1	77	1	28.8	1	0	7	0	4	1.93	2	1	0	1	3	1	5.8	1	3	2	0	2	0	1	0	0
79477	1	1	1	3	1	2	62	2	35.9	0	1	7	2	4	1.74	2	1	1	2	3	1	5.6	1	2	2	0	2	1	1	0	0
79480	1	2	2	3	0	1	40	2	19.7	0	0	7	0	5	5	2	2	0	2	3	2	4.3	2	1	0	0	2	0	1	0	0
79481	2	1	1	3	1	1	72	2	26.5	0	0	7	0	4	NA	2	NA	0	2	3	NA	6.5	NA	3	3	0	2	1	1	0	0
79482	2	2	1	3	1	2	55	1	36.3	0	0	7	1	4	3.26	1	1	1	1	3	2	5.9	2	2	2	0	2	1	1	0	0
79487	2	2	2	1	0	2	42	1	30.2	0	0	7	0	1	0.9	2	0	1	1	3	0	3.1	0	1	0	0	2	0	1	0	0
79490	1	1	2	3	0	1	34	1	29.8	0	0	7	0	3	0.08	2	0	0	1	3	0	4.7	0	0	1	0	2	0	0	0	0
79491	2	2	2	3	0	1	35	2	24.5	0	0	0	0	5	5	2	2	0	2	0	2	3.5	2	0	0	0	2	0	0	0	0
79499	1	2	1	3	1	1	55	1	28.1	0	0	0	1	3	1.79	1	1	0	1	0	1	5.8	1	2	2	0	2	1	1	2	1
79501	1	2	1	3	0	2	63	2	25.9	0	1	7	0	3	5	2	2	0	2	3	2	4.6	2	2	1	0	2	0	1	0	0
79503	2	1	2	3	1	1	43	2	21.9	1	0	1	0	5	3.48	2	1	0	2	1	2	5.5	2	1	2	0	2	1	1	0	0
79505	1	1	1	3	1	1	58	0	35.3	1	0	7	2	3	5	2	2	1	0	3	2	6	2	2	2	0	2	1	1	0	0
79515	2	1	1	3	0	1	77	1	25.7	1	1	5	2	3	3.35	2	1	0	1	2	2	5	2	3	1	0	2	0	1	0	0
79521	1	1	1	3	0	1	60	2	25	1	0	1	2	3	5	2	2	0	2	1	2	5.6	2	2	2	0	2	0	1	2	1
79523	2	2	2	3	0	2	40	2	25.1	0	0	7	0	4	4.58	1	2	0	2	3	2	2.5	2	1	0	0	2	0	1	1	1
79533	2	1	1	3	0	1	60	0	26.1	0	0	0	2	4	1.03	2	0	0	0	0	0	4.3	0	2	0	0	2	0	1	0	0
79536	1	1	2	3	1	2	50	1	27.5	0	0	1	1	4	0.77	2	0	0	1	1	0	3.5	0	1	0	0	2	1	0	2	2
79537	2	1	1	3	0	1	72	0	38.4	1	1	7	0	3	4.48	2	2	1	0	3	2	4.5	2	3	1	0	2	0	1	0	0
79541	2	1	9	3	0	1	48	2	24.4	0	0	0	0	5	5	2	2	0	2	0	2	3.7	2	1	0	0	2	0	1	0	0
79545	2	2	2	1	1	2	33	0	27.4	0	0	7	0	1	0.54	2	0	0	0	3	0	4.1	0	0	0	0	2	0	1	0	0
79546	1	1	1	3	0	1	44	0	26.1	0	0	7	2	4	NA	2	NA	0	0	3	NA	7.8	NA	1	3	1	1	0	1	0	0
79549	1	2	2	3	0	2	37	2	27.1	0	0	7	1	3	2.86	2	1	0	2	3	1	5.4	1	0	2	0	2	0	1	2	2
79553	1	2	1	3	0	1	71	2	31.5	1	0	7	0	3	3.81	2	2	1	2	3	2	2.2	2	3	0	0	2	0	1	0	0
79554	1	2	2	2	1	2	48	1	39.4	0	0	0	1	2	0.35	2	0	1	1	0	0	6.7	0	1	3	1	2	1	1	0	0
79557	2	1	1	3	1	1	80	1	31.2	1	0	4	0	3	1.55	2	1	1	1	2	1	4.2	1	3	0	0	2	1	1	0	0
79560	2	2	2	3	0	2	37	2	24.7	0	0	3	0	5	4.19	2	2	0	2	2	2	3.9	2	0	0	0	2	0	1	0	0
79563	2	2	2	3	1	1	49	0	25.4	1	0	0	0	4	1.16	2	0	0	0	0	0	4.4	0	1	1	0	2	1	0	0	0
79569	1	2	1	3	0	2	46	2	27.4	0	1	0	1	5	4.03	1	2	0	2	0	2	7.1	2	1	3	1	2	0	1	0	0
79570	9	1	2	3	0	2	30	1	22.8	0	0	7	0	4	0.02	2	0	0	1	3	0	3.4	0	0	0	0	2	0	1	0	0
79571	1	2	1	3	0	2	39	2	21.7	0	1	2	0	3	5	2	2	0	2	1	2	4.1	2	0	0	0	2	0	1	2	2
79574	2	1	1	1	1	1	19	1	37.7	0	1	4	0	1	1.27	2	0	1	1	2	0	5.7	0	0	2	0	2	1	1	0	0
79575	1	2	2	3	0	1	34	1	19.9	0	0	0	2	3	0.64	2	0	0	1	0	0	5.1	0	0	1	0	2	0	1	0	0
79576	1	1	2	3	0	2	53	2	26.6	0	0	7	2	3	5	2	2	0	2	3	2	6.6	2	2	3	1	2	0	0	0	0
79577	2	1	1	3	0	2	80	1	25.1	0	0	7	0	3	1.57	2	1	0	1	3	1	6.5	1	3	3	1	2	0	1	0	0
79579	2	1	1	2	1	2	71	0	31.9	0	1	7	1	2	5	2	2	1	0	3	2	3.8	2	3	0	0	2	1	0	NA	NA
79581	1	2	2	1	1	2	31	2	36.3	1	0	1	0	1	2.11	2	1	1	2	1	1	4.8	1	0	1	0	2	1	1	0	0
79585	1	2	2	3	1	2	27	2	26	0	0	0	0	4	1.09	2	0	0	2	0	0	6	0	0	2	0	2	1	1	2	2
79586	1	1	2	3	1	1	65	1	24.8	0	0	7	1	4	1.6	2	1	0	1	3	1	9	1	3	3	1	2	1	0	NA	NA
79597	1	1	1	3	1	2	42	1	30.8	1	0	0	1	3	1.51	2	1	1	1	0	1	4.5	1	1	1	0	2	1	1	0	0
79599	2	2	1	3	0	2	80	2	24.9	0	0	7	0	3	3.34	2	1	0	2	3	2	5.1	2	3	1	0	2	0	1	0	0
79602	1	2	2	3	1	2	51	2	19.6	0	0	7	1	3	0.91	2	0	0	2	3	0	2.3	0	2	0	0	2	1	0	NA	NA
79603	2	2	2	3	0	1	37	2	22.4	0	0	7	0	3	3.14	2	1	0	2	3	2	4.5	2	0	1	0	2	0	0	0	0
79610	2	1	2	3	1	1	61	0	31.7	1	0	2	0	3	2.04	1	1	1	0	1	1	6.2	1	2	2	0	2	1	1	0	0
79611	1	2	2	3	0	1	35	2	26.6	0	0	4	2	3	5	2	2	0	2	2	2	5.2	2	0	1	0	2	0	1	0	0
79612	1	2	1	3	0	1	40	1	56.9	0	0	3	0	3	3.18	2	1	1	1	2	2	4.7	2	1	1	0	2	0	1	0	0
79618	1	2	2	3	0	2	41	2	23	0	0	7	0	3	0	2	0	0	2	3	0	3.4	0	1	0	0	2	0	1	0	0
79621	2	1	1	3	1	2	76	0	38.5	1	0	0	0	4	0.34	2	0	1	0	0	0	7.5	0	3	3	1	1	1	0	0	0
[truncated: 1,399 more rows]
